# Supplementary material for: Integrated stress response genes as novel biomarkers and therapeutic targets in ankylosing spondylitis: a transcriptomic and Mendelian randomization study
Source: Front Immunol. 2026 Mar 26;17:1718471. doi: 10.3389/fimmu.2026.1718471 (PMC13062218; doi:10.3389/fimmu.2026.1718471)
Supplement: Supplementary Table 1 — Summary table of integrated stress response-related genes. [file DataSheet1.xlsx]

## Sheet: Supplementary Table 1
	Integrated stress response-related genes
1	AAAS
2	ATM
3	ATR
4	BAG1
5	BAG2
6	BAG3
7	BAG4
8	BAG5
9	CCAR2
10	COL4A6
11	CRYAB
12	DEDD2
13	DNAJB1
14	DNAJB6
15	DNAJC2
16	DNAJC7
17	FKBP4
18	GADD45B
19	GSK3B
20	HSF1
21	HSP90AA1
22	HSP90AB1
23	HSPA12A
24	HSPA12B
25	HSPA13
26	HSPA14
27	HSPA1A
28	HSPA1B
29	HSPA1L
30	HSPA2
31	HSPA4
32	HSPA4L
33	HSPA6
34	HSPA8
35	HSPA9
36	HSPB1
37	HSPB2
38	HSPH1
39	MAPK1
40	MAPK3
41	MAPKAPK2
42	MRPL18
43	NDC1
44	NUP107
45	NUP133
46	NUP153
47	NUP155
48	NUP160
49	NUP188
50	NUP205
51	NUP210
52	NUP214
53	NUP35
54	NUP37
55	NUP43
56	NUP50
57	NUP54
58	NUP62
59	NUP85
60	NUP88
61	NUP93
62	NUP98
63	POM121
64	POM121C
65	RAE1
66	RANBP2
67	RLN1
68	RPA1
69	RPA2
70	RPA3
71	RPS19BP1
72	SEC13
73	SEH1L
74	SERPINH1
75	SIRT1
76	ST13
77	TNFRSF21
78	TPR
79	YWHAE
80	ABCC3
81	ABCC4
82	AGER
83	ALDH3A1
84	BLVRB
85	CBR1
86	CBR3
87	CES1
88	CES2
89	CES3
90	CES4A
91	EGR1
92	EPHA2
93	EPHA3
94	FGF13
95	G6PD
96	GCLC
97	GCLM
98	GGT1
99	GPX2
100	GPX3
101	GSR
102	GSTA1
103	GSTA4
104	GSTM2
105	GSTM3
106	GSTM4
107	GSTM5
108	GSTP1
109	HBEGF
110	HGF
111	HMOX1
112	KEAP1
113	MAFF
114	MAFG
115	ME1
116	MGST2
117	MGST3
118	NFE2L2
119	NQO1
120	NRG1
121	PDGFB
122	PGD
123	PPARD
124	PRDX1
125	PRDX6
126	PTGR1
127	RXRA
128	SERPINA1
129	SOD3
130	SQSTM1
131	TGFA
132	TGFB1
133	TGFB2
134	TGFBR2
135	TXN
136	TXNRD1
137	TXNRD3
138	AMFR
139	ATF3
140	ATF4
141	ATF6
142	ATF6B
143	CCND1
144	CDK5RAP3
145	CREB3
146	CREB3L1
147	CREB3L2
148	CREB3L4
149	CREBZF
150	CTH
151	DDIT3
152	DERL1
153	DERL2
154	DERL3
155	DNAJC10
156	EIF2AK2
157	EIF2AK3
158	EIF2S1
159	ERLEC1
160	ERMP1
161	ERN1
162	HERPUD1
163	HERPUD2
164	HSPA5
165	MBTPS1
166	MBTPS2
167	OS9
168	PARP16
169	PPP1R15A
170	PTPN1
171	QRICH1
172	RHBDD2
173	SERP1
174	SERP2
175	STC2
176	STUB1
177	TBL2
178	TMED2
179	TMTC4
180	VAPB
181	VCP
182	WFS1
183	XBP1
184	YOD1
185	ACAA2
186	ADAM8
187	ADO
188	AK4
189	ANGPT4
190	AQP1
191	AQP3
192	ATF2
193	ATP7A
194	BAD
195	BCL2
196	BMP7
197	BNIP3
198	BNIP3L
199	BRIP1
200	CARD16
201	CASR
202	CBS
203	CCNA2
204	CDKN1B
205	CFLAR
206	CITED2
207	CLCA1
208	CPEB1
209	CPEB2
210	CYBB
211	DDR2
212	DNMT3A
213	E2F1
214	EDN1
215	EGLN1
216	EGLN2
217	EGLN3
218	ENDOG
219	EPAS1
220	ERO1A
221	FABP1
222	FAM162A
223	FMN2
224	FOS
225	GATA6
226	GNGT1
227	HIF1A
228	HIF1AN
229	HILPDA
230	HIPK2
231	HP1BP3
232	HYOU1
233	IRAK1
234	JUND
235	KCND2
236	KCNK2
237	KCNK3
238	KCNMB1
239	LMNA
240	MDM2
241	MDM4
242	MGARP
243	MIEF1
244	MLST8
245	MPL
246	MT3
247	MTOR
248	MYC
249	NDNF
250	NDRG1
251	NKX3-1
252	NOP53
253	NOTCH1
254	NPEPPS
255	OPRD1
256	P4HB
257	PDK1
258	PDK3
259	PGK1
260	PHB2
261	PINK1
262	PLK3
263	PMAIP1
264	PPARG
265	PRKAA1
266	PRKCE
267	PTGIS
268	PTGS2
269	RBPJ
270	RGCC
271	RORA
272	RPTOR
273	SCN2A
274	SDHD
275	SDIM1
276	SFRP1
277	SIRT2
278	SIRT4
279	SLC29A1
280	SLC2A4
281	SLC8A1
282	SLC8A3
283	SLC9A1
284	SRC
285	STC1
286	STOX1
287	SUV39H1
288	SUV39H2
289	TERT
290	TIGAR
291	TP53
292	TREM2
293	TWIST1
294	UBQLN1
295	UCN3
296	VASN
297	VEGFA
298	VHL
299	ZFP36L1
300	AATF
301	ABL1
302	ACER2
303	ALKBH7
304	ALKBH8
305	APBB1
306	APC
307	APLF
308	ARMT1
309	ASH2L
310	ATMIN
311	BABAM2
312	BARD1
313	BATF
314	BAZ1B
315	BCL3
316	BCL6
317	BLM
318	BOD1L1
319	BRAT1
320	BRCA1
321	BRD4
322	BRSK1
323	BTG2
324	CASP2
325	CASP3
326	CASP9
327	CBL
328	CBX1
329	CBX3
330	CBX5
331	CCDC13
332	CCNK
333	CDK3
334	CDKN1A
335	CDKN2AIP
336	CENPS
337	CFAP410
338	CGAS
339	CHCHD6
340	CHD1L
341	CHD2
342	CHEK1
343	CHEK2
344	CIB1
345	CRADD
346	CTC1
347	CTLA4
348	CUL4A
349	CUL4B
350	DCUN1D5
351	DDB1
352	DDB2
353	DDX11
354	DTL
355	DTX3L
356	DYRK2
357	ERCC8
358	ETAA1
359	FAAP20
360	FAM111A
361	FANCF
362	FANCG
363	FANCL
364	FBH1
365	FBXO31
366	FBXO45
367	FLYWCH1
368	FOXO1
369	FOXP1
370	GNL1
371	H2AX
372	HELB
373	HERC2
374	HMCES
375	HPF1
376	HROB
377	HUS1
378	IKBKG
379	IMMP2L
380	INIP
381	INTS3
382	IRF3
383	IRF7
384	KAT5
385	KIN
386	LYN
387	MACROD1
388	MACROD2
389	MAPK15
390	MASTL
391	MCM10
392	MCM7
393	MCM8
394	MCM9
395	MCTS1
396	MEN1
397	METTL3
398	MICA
399	MMS19
400	MNDA
401	MORC2
402	MRE11
403	MRNIP
404	MTREX
405	NABP1
406	NABP2
407	NAE1
408	NCOA6
409	NEK4
410	NFAT5
411	NFATC2
412	NIPBL
413	NPAS2
414	NRDE2
415	NUAK1
416	NUPR2
417	OARD1
418	OGG1
419	OTUB1
420	PAK1
421	PARP1
422	PARP4
423	PAXX
424	PCLAF
425	PHF1
426	PIDD1
427	PIERCE1
428	POLB
429	POLE3
430	POLK
431	POLQ
432	PPP4R3A
433	PPP4R3B
434	PPP4R3C
435	PRAP1
436	PRKDC
437	PSEN1
438	PSME4
439	RAD1
440	RAD17
441	RAD18
442	RAD50
443	RAD51
444	RAD51AP1
445	RAD9A
446	RBBP5
447	RBBP6
448	RBM24
449	RBX1
450	RFWD3
451	RIF1
452	RNF168
453	RNF169
454	RNF8
455	RPS3
456	SAMHD1
457	SETD1A
458	SETD7
459	SETX
460	SGK1
461	SHPRH
462	SIRT7
463	SLF1
464	SLF2
465	SLFN11
466	SMARCAL1
467	SMC5
468	SMC6
469	SPATA18
470	SPDYA
471	SPIDR
472	SPINDOC
473	SPRTN
474	STK11
475	STXBP4
476	SUSD6
477	TAF1
478	TAF9
479	TANK
480	TAOK1
481	TAOK2
482	TAOK3
483	TFDP3
484	TIMELESS
485	TLK1
486	TLK2
487	TOP2A
488	TOPBP1
489	TOPORS
490	TP53BP1
491	TP73
492	TRAF6
493	TRAIP
494	TRIP12
495	TTC5
496	UBA1
497	UBA7
498	UBE2B
499	UBE2E2
500	UBE2T
501	UBQLN4
502	UBR5
503	UFL1
504	USP10
505	USP16
506	USP28
507	USP47
508	VAV3
509	VCPIP1
510	VRK1
511	WAC
512	WDR4
513	WDR48
514	WDR76
515	WRN
516	XIAP
517	XRCC3
518	XRCC5
519	YAP1
520	YY1
521	ZBTB1
522	ZBTB38
523	ZBTB4
524	ZBTB40
525	ZC3H12A
526	ZDHHC16
527	ZMAT3
528	ZNF385A
529	ZRANB3
530	TLDC2
531	PXDNL
532	PRNP
533	PDLIM1
534	TLR4
535	NDUFS8
536	ATOX1
537	ARNTL
538	STK25
539	CCS
540	TOR1A
541	KDM6B
542	CHUK
543	MAPK13
544	GPR37
545	CYB5B
546	PRODH
547	HTRA2
548	AKR7A2
549	FOXO3
550	RGS14
551	LIAS
552	LANCL1
553	ANGPTL7
554	PRKN
555	NUPR1
556	PDE8A
557	JAK2
558	MAFK
559	PAGE4
560	GPR37L1
561	NOL3
562	NDUFS2
563	MACROH2A1
564	PSIP1
565	BANF1
566	PRKRA
567	GPX5
568	TRPA1
569	IDH1
570	ATRN
571	ARL6IP5
572	TRPM2
573	NDUFB4
574	NDUFC2
575	ABCB11
576	VNN1
577	OXSR1
578	STAU1
579	AIFM1
580	IL18BP
581	DHFR
582	MT-CO1
583	MT-CO2
584	SOD1
585	EGFR
586	HP
587	MT-ATP6
588	PENK
589	INS
590	TNF
591	IL1A
592	COL1A1
593	APOE
594	MT-ND3
595	MT-ND4
596	MT-ND5
597	MT-ND6
598	CAT
599	GBA1
600	ANXA1
601	SOD2
602	KRT1
603	WNT1
604	CYP1A1
605	APP
606	ARG1
607	APOD
608	MPO
609	CYP2E1
610	IL6
611	JUN
612	PRKCB
613	FYN
614	CDK1
615	APOA4
616	TPO
617	GPX1
618	CRYGD
619	CA3
620	ERCC1
621	SP1
622	MMP2
623	MMP3
624	MET
625	GSTA2
626	TPM1
627	PDGFRB
628	ALOX5
629	GSTT2
630	ERCC6
631	MGST1
632	MAPT
633	MBL2
634	EPX
635	SCGB1A1
636	PCNA
637	ALAD
638	NCF1
639	MMP9
640	FOSL1
641	AREG
642	CREB1
643	PDGFRA
644	POR
645	MGMT
646	FER
647	ATP2A2
648	CD36
649	PRKCA
650	JUNB
651	CAPN2
652	TAT
653	ERCC2
654	SDC1
655	XRCC1
656	UGT1A6
657	ERCC3
658	NFKB1
659	MAOA
660	TNFAIP3
661	LPO
662	IL10
663	KCNA5
664	PTGS1
665	SFPQ
666	NET1
667	EDNRA
668	TACR1
669	UCP1
670	ARNT
671	APEX1
672	PSMB5
673	CD38
674	GJB2
675	NOS3
676	PML
677	PRDX5
678	PRDX3
679	PPIF
680	HMOX2
681	AXL
682	GCH1
683	S100A7
684	AKT1
685	PRDX2
686	PYCR1
687	STX2
688	ABCC1
689	ABCD1
690	SHMT2
691	CTNNB1
692	PCGF2
693	NUDT1
694	LONP1
695	GPX4
696	SNCA
697	MPV17
698	ETV5
699	STAT1
700	STAT6
701	AKR1C3
702	SLC1A1
703	MSH2
704	RAD52
705	ALDH3B1
706	NR4A2
707	CHRNA4
708	GATA4
709	MAPK8
710	MAPK9
711	CRK
712	XDH
713	GSS
714	PXN
715	SELENOP
716	MMP14
717	NUDT2
718	HNRNPM
719	DAPK1
720	MAPK10
721	RCAN1
722	PRKAA2
723	FXYD2
724	AIF1
725	UCN
726	GFER
727	UCP2
728	UCP3
729	BID
730	NDUFA6
731	NME5
732	RBM11
733	SESN2
734	SESN3
735	GPX6
736	ROMO1
737	RHOA
738	BTG1
739	PPP2CB
740	RHOB
741	PPIA
742	RACK1
743	FKBP1B
744	HBB
745	HBA1
746	SIRPA
747	MT1X
748	FANCC
749	MTF1
750	PAX2
751	RELA
752	UBE3A
753	PRKCD
754	BTK
755	MCL1
756	CRYZ
757	MGAT3
758	PJVK
759	HYAL1
760	STX4
761	HYAL2
762	TRAP1
763	PLA2R1
764	REST
765	PRDX4
766	MAPK7
767	DHRS2
768	ADAM9
769	RIPK1
770	PKD2
771	TDG
772	ALKBH1
773	PTK2B
774	BECN1
775	NFE2L1
776	MELK
777	NFIX
778	PDK2
779	PRKD1
780	PON2
781	NONO
782	PTPRK
783	DHCR24
784	ADIPOQ
785	EZH2
786	ETFDH
787	MAPK14
788	FXN
789	BAK1
790	CYP1B1
791	PTPRN
792	MICB
793	DGKK
794	LRRK2
795	PPP1R15B
796	ERCC6L2
797	SCARA3
798	MCTP1
799	SUMO4
800	ADNP2
801	PDE12
802	PRR5L
803	ALKBH2
804	SLC25A24
805	ALKBH5
806	MEAK7
807	TMIGD1
808	NAPRT
809	RRM2B
810	APTX
811	VRK2
812	PPARGC1B
813	MT-RNR2
814	MSRB3
815	VKORC1L1
816	NME8
817	OXR1
818	SLC4A11
819	NCOA7
820	ZFAND1
821	PNPT1
822	CHD6
823	GPX8
824	PYROXD1
825	CYGB
826	IPCEF1
827	NR4A3
828	TSC1
829	PXDN
830	HDAC2
831	RBPMS
832	FBXW7
833	ZNF622
834	TP53INP1
835	PYCR2
836	NEIL1
837	COA8
838	PAWR
839	AGAP3
840	ALS2
841	ALKBH3
842	CAMKK2
843	SIN3A
844	PNKP
845	ACOX2
846	PARK7
847	MAP3K5
848	SIGMAR1
849	TXN2
850	MAPKAP1
851	SELENOS
852	AIFM2
853	PDCD10
854	SLC25A23
855	FANCD2
856	FUT8
857	SRXN1
858	FTO
859	PDGFD
860	ANKRD2
861	TXNIP
862	RWDD1
863	MAP1LC3A
864	ECT2
865	ANKZF1
866	BRF2
867	PLEKHA1
868	NOX3
869	SGK2
870	TXNRD2
871	PNPLA8
872	NOX4
873	ATP13A2
874	DIABLO
875	DUOX2
876	DUOX1
877	ZNF277
878	GLRX2
879	C19orf12
880	TREX1
881	STAU2
882	NUDT15
883	THG1L
884	OSER1
885	ADPRS
886	TMEM161A
887	SMPD3
888	SPHK1
889	SELENON
890	GSKIP
891	STK26
892	MYEF2
893	IMPACT
894	PPARGC1A
895	HDAC6
896	WNT16
897	FBLN5
898	CLN8
899	SLC23A2
900	SHPK
901	NDUFA12
902	GGT7
903	MSRA
904	HAO1
905	OSGIN1
906	STOML2
907	ZNF580
908	TBC1D24
909	RNF112
910	FZD1
911	SLC7A11
912	OSGIN2
913	TLR6
914	MSRB2
915	FBXO7
916	RIPK3
917	NOX1
918	DNAJC15
919	KLF2
920	HEBP2
921	SELENOK
922	STK24
923	CHCHD2
924	SESN1
925	ADA
926	CDK2
927	CCR7
928	ABCC2
929	CST3
930	CYBA
931	DNM2
932	DPEP1
933	DUSP1
934	EEF2
935	ETS1
936	FGF8
937	GPX7
938	GUCY1B1
939	HBA2
940	HNRNPD
941	HSPD1
942	KCNC2
943	KPNA4
944	LCN2
945	LDHA
946	MB
947	COX1
948	ND1
949	ND3
950	ND5
951	ND6
952	MTR
953	MYB
954	NCF2
955	NCF4
956	NME2
957	PPP5C
958	PSAP
959	CCL19
960	TRA2B
961	STAR
962	TRAF2
963	TRPC6
964	XPA
965	IL18RAP
966	RGN
967	KLF4
968	ATG7
969	SZT2
970	SIRT3
971	CYCS
972	CBX8
973	NOX5
974	MIRLET7B
975	MIR103A1
976	MIR103A2
977	MIR107
978	MIR133A1
979	MIR133A2
980	MIR17
981	MIR195
982	MIR19A
983	MIR21
984	MIR29B1
985	MIR29B2
986	MIR34A
987	MIR92A1
988	MIR92A2
989	DHFRP1
