# Supplementary material for: Integrated stress response genes as novel biomarkers and therapeutic targets in ankylosing spondylitis: a transcriptomic and Mendelian randomization study
Source: Front Immunol. 2026 Mar 26;17:1718471. doi: 10.3389/fimmu.2026.1718471 (PMC13062218; doi:10.3389/fimmu.2026.1718471)
Supplement: Supplementary Table 3 — Summary table of GO analysis of candidate genes. [file DataSheet3.xls]

## Sheet: GO
	ONTOLOGY	ID	Description	GeneRatio	BgRatio	pvalue	p.adjust	qvalue	geneID	Count
GO:0006979	BP	GO:0006979	response to oxidative stress	2024-05-12	400/18870	2.92456e-06	2.92456e-06	0.00107747	MSRB3/FXN/PLEKHA1/STX2/PDGFD	5
GO:0070301	BP	GO:0070301	cellular response to hydrogen peroxide	2024-03-12	67/18870	9.19934e-06	9.19934e-06	0.00169461	FXN/PLEKHA1/PDGFD	3
GO:0034599	BP	GO:0034599	cellular response to oxidative stress	2024-04-12	255/18870	1.48056e-05	1.48056e-05	0.00181823	FXN/PLEKHA1/STX2/PDGFD	4
GO:0042542	BP	GO:0042542	response to hydrogen peroxide	2024-03-12	101/18870	3.16147e-05	3.16147e-05	0.00256259	FXN/PLEKHA1/PDGFD	3
GO:0062197	BP	GO:0062197	cellular response to chemical stress	2024-04-12	317/18870	3.4778e-05	3.4778e-05	0.00256259	FXN/PLEKHA1/STX2/PDGFD	4
GO:0034614	BP	GO:0034614	cellular response to reactive oxygen species	2024-03-12	154/18870	0.000111105	0.000111105	0.00682223	FXN/PLEKHA1/PDGFD	3
GO:0000302	BP	GO:0000302	response to reactive oxygen species	2024-03-12	205/18870	0.000258587	0.000258587	0.0136098	FXN/PLEKHA1/PDGFD	3
GO:0045926	BP	GO:0045926	negative regulation of growth	2024-03-12	247/18870	0.000446654	0.000446654	0.0205696	FGF13/FXN/CCAR2	3
GO:0048008	BP	GO:0048008	platelet-derived growth factor receptor signaling pathway	2024-02-12	58/18870	0.000600803	0.000600803	0.0245943	PLEKHA1/PDGFD	2
GO:0048511	BP	GO:0048511	rhythmic process	2024-03-12	296/18870	0.000756802	0.000756802	0.0278822	PLEKHA1/CCAR2/RORA	3
GO:0001558	BP	GO:0001558	regulation of cell growth	2024-03-12	417/18870	0.00203178	0.00203178	0.0384969	FGF13/FXN/CCAR2	3
GO:0008637	BP	GO:0008637	apoptotic mitochondrial changes	2024-02-12	110/18870	0.0021393	0.0021393	0.0384969	FXN/CCAR2	2
GO:0042752	BP	GO:0042752	regulation of circadian rhythm	2024-02-12	114/18870	0.00229521	0.00229521	0.0384969	CCAR2/RORA	2
GO:0048640	BP	GO:0048640	negative regulation of developmental growth	2024-02-12	115/18870	0.002335	0.002335	0.0384969	FGF13/FXN	2
GO:0046632	BP	GO:0046632	alpha-beta T cell differentiation	2024-02-12	124/18870	0.00270789	0.00270789	0.0384969	RORA/ADA	2
GO:0006805	BP	GO:0006805	xenobiotic metabolic process	2024-02-12	125/18870	0.00275095	0.00275095	0.0384969	RORA/ADA	2
GO:0000077	BP	GO:0000077	DNA damage checkpoint signaling	2024-02-12	126/18870	0.00279433	0.00279433	0.0384969	CCAR2/FBXO31	2
GO:0031570	BP	GO:0031570	DNA integrity checkpoint signaling	2024-02-12	135/18870	0.00319931	0.00319931	0.0384969	CCAR2/FBXO31	2
GO:0016049	BP	GO:0016049	cell growth	2024-03-12	497/18870	0.00334587	0.00334587	0.0384969	FGF13/FXN/CCAR2	3
GO:0035264	BP	GO:0035264	multicellular organism growth	2024-02-12	147/18870	0.00377961	0.00377961	0.0384969	FXN/PLEKHA1	2
GO:0010821	BP	GO:0010821	regulation of mitochondrion organization	2024-02-12	152/18870	0.00403488	0.00403488	0.0384969	FXN/ENDOG	2
GO:0061351	BP	GO:0061351	neural precursor cell proliferation	2024-02-12	166/18870	0.00479132	0.00479132	0.0384969	FGF13/RORA	2
GO:0006937	BP	GO:0006937	regulation of muscle contraction	2024-02-12	170/18870	0.00501863	0.00501863	0.0384969	FGF13/ADA	2
GO:0046631	BP	GO:0046631	alpha-beta T cell activation	2024-02-12	181/18870	0.0056691	0.0056691	0.0384969	RORA/ADA	2
GO:0030308	BP	GO:0030308	negative regulation of cell growth	2024-02-12	189/18870	0.00616532	0.00616532	0.0384969	FGF13/CCAR2	2
GO:0042770	BP	GO:0042770	signal transduction in response to DNA damage	2024-02-12	189/18870	0.00616532	0.00616532	0.0384969	CCAR2/FBXO31	2
GO:0009113	BP	GO:0009113	purine nucleobase biosynthetic process	2024-01-12	10/18870	0.00634264	0.00634264	0.0384969	ADA	1
GO:0009128	BP	GO:0009128	purine nucleoside monophosphate catabolic process	2024-01-12	10/18870	0.00634264	0.00634264	0.0384969	ADA	1
GO:0009155	BP	GO:0009155	purine deoxyribonucleotide catabolic process	2024-01-12	10/18870	0.00634264	0.00634264	0.0384969	ADA	1
GO:0009169	BP	GO:0009169	purine ribonucleoside monophosphate catabolic process	2024-01-12	10/18870	0.00634264	0.00634264	0.0384969	ADA	1
GO:0009170	BP	GO:0009170	purine deoxyribonucleoside monophosphate metabolic process	2024-01-12	10/18870	0.00634264	0.00634264	0.0384969	ADA	1
GO:0035696	BP	GO:0035696	monocyte extravasation	2024-01-12	10/18870	0.00634264	0.00634264	0.0384969	PDGFD	1
GO:0043653	BP	GO:0043653	mitochondrial fragmentation involved in apoptotic process	2024-01-12	10/18870	0.00634264	0.00634264	0.0384969	CCAR2	1
GO:0046085	BP	GO:0046085	adenosine metabolic process	2024-01-12	10/18870	0.00634264	0.00634264	0.0384969	ADA	1
GO:0070244	BP	GO:0070244	negative regulation of thymocyte apoptotic process	2024-01-12	10/18870	0.00634264	0.00634264	0.0384969	ADA	1
GO:1905150	BP	GO:1905150	regulation of voltage-gated sodium channel activity	2024-01-12	10/18870	0.00634264	0.00634264	0.0384969	FGF13	1
GO:0000075	BP	GO:0000075	cell cycle checkpoint signaling	2024-02-12	192/18870	0.00635639	0.00635639	0.0384969	CCAR2/FBXO31	2
GO:0071466	BP	GO:0071466	cellular response to xenobiotic stimulus	2024-02-12	192/18870	0.00635639	0.00635639	0.0384969	RORA/ADA	2
GO:0009120	BP	GO:0009120	deoxyribonucleoside metabolic process	2024-01-12	11/18870	0.00697487	0.00697487	0.0384969	ADA	1
GO:0032261	BP	GO:0032261	purine nucleotide salvage	2024-01-12	11/18870	0.00697487	0.00697487	0.0384969	ADA	1
GO:0033089	BP	GO:0033089	positive regulation of T cell differentiation in thymus	2024-01-12	11/18870	0.00697487	0.00697487	0.0384969	ADA	1
GO:0033327	BP	GO:0033327	Leydig cell differentiation	2024-01-12	11/18870	0.00697487	0.00697487	0.0384969	PLEKHA1	1
GO:0033632	BP	GO:0033632	regulation of cell-cell adhesion mediated by integrin	2024-01-12	11/18870	0.00697487	0.00697487	0.0384969	ADA	1
GO:0042451	BP	GO:0042451	purine nucleoside biosynthetic process	2024-01-12	11/18870	0.00697487	0.00697487	0.0384969	ADA	1
GO:0042455	BP	GO:0042455	ribonucleoside biosynthetic process	2024-01-12	11/18870	0.00697487	0.00697487	0.0384969	ADA	1
GO:0044571	BP	GO:0044571	[2Fe-2S] cluster assembly	2024-01-12	11/18870	0.00697487	0.00697487	0.0384969	FXN	1
GO:0046129	BP	GO:0046129	purine ribonucleoside biosynthetic process	2024-01-12	11/18870	0.00697487	0.00697487	0.0384969	ADA	1
GO:0048671	BP	GO:0048671	negative regulation of collateral sprouting	2024-01-12	11/18870	0.00697487	0.00697487	0.0384969	FGF13	1
GO:0072124	BP	GO:0072124	regulation of glomerular mesangial cell proliferation	2024-01-12	11/18870	0.00697487	0.00697487	0.0384969	PDGFD	1
GO:0050728	BP	GO:0050728	negative regulation of inflammatory response	2024-02-12	202/18870	0.00701278	0.00701278	0.0384969	RORA/ADA	2
GO:0007623	BP	GO:0007623	circadian rhythm	2024-02-12	204/18870	0.00714764	0.00714764	0.0384969	CCAR2/RORA	2
GO:0050851	BP	GO:0050851	antigen receptor-mediated signaling pathway	2024-02-12	205/18870	0.00721551	0.00721551	0.0384969	PLEKHA1/ADA	2
GO:0008016	BP	GO:0008016	regulation of heart contraction	2024-02-12	208/18870	0.0074209	0.0074209	0.0384969	FGF13/ADA	2
GO:0001553	BP	GO:0001553	luteinization	2024-01-12	12/18870	0.00760674	0.00760674	0.0384969	PLEKHA1	1
GO:0001973	BP	GO:0001973	G protein-coupled adenosine receptor signaling pathway	2024-01-12	12/18870	0.00760674	0.00760674	0.0384969	ADA	1
GO:0035588	BP	GO:0035588	G protein-coupled purinergic receptor signaling pathway	2024-01-12	12/18870	0.00760674	0.00760674	0.0384969	ADA	1
GO:0040015	BP	GO:0040015	negative regulation of multicellular organism growth	2024-01-12	12/18870	0.00760674	0.00760674	0.0384969	FXN	1
GO:0048755	BP	GO:0048755	branching morphogenesis of a nerve	2024-01-12	12/18870	0.00760674	0.00760674	0.0384969	FGF13	1
GO:0072110	BP	GO:0072110	glomerular mesangial cell proliferation	2024-01-12	12/18870	0.00760674	0.00760674	0.0384969	PDGFD	1
GO:0002285	BP	GO:0002285	lymphocyte activation involved in immune response	2024-02-12	213/18870	0.00776912	0.00776912	0.0384969	RORA/ADA	2
GO:0006167	BP	GO:0006167	AMP biosynthetic process	2024-01-12	13/18870	0.00823823	0.00823823	0.0384969	ADA	1
GO:0006264	BP	GO:0006264	mitochondrial DNA replication	2024-01-12	13/18870	0.00823823	0.00823823	0.0384969	ENDOG	1
GO:0009143	BP	GO:0009143	nucleoside triphosphate catabolic process	2024-01-12	13/18870	0.00823823	0.00823823	0.0384969	ADA	1
GO:0021702	BP	GO:0021702	cerebellar Purkinje cell differentiation	2024-01-12	13/18870	0.00823823	0.00823823	0.0384969	RORA	1
GO:2000105	BP	GO:2000105	positive regulation of DNA-templated DNA replication	2024-01-12	13/18870	0.00823823	0.00823823	0.0384969	ENDOG	1
GO:0002467	BP	GO:0002467	germinal center formation	2024-01-12	14/18870	0.00886936	0.00886936	0.0384969	ADA	1
GO:0006177	BP	GO:0006177	GMP biosynthetic process	2024-01-12	14/18870	0.00886936	0.00886936	0.0384969	ADA	1
GO:0009158	BP	GO:0009158	ribonucleoside monophosphate catabolic process	2024-01-12	14/18870	0.00886936	0.00886936	0.0384969	ADA	1
GO:0009159	BP	GO:0009159	deoxyribonucleoside monophosphate catabolic process	2024-01-12	14/18870	0.00886936	0.00886936	0.0384969	ADA	1
GO:0055057	BP	GO:0055057	neuroblast division	2024-01-12	14/18870	0.00886936	0.00886936	0.0384969	FGF13	1
GO:0070243	BP	GO:0070243	regulation of thymocyte apoptotic process	2024-01-12	14/18870	0.00886936	0.00886936	0.0384969	ADA	1
GO:0002685	BP	GO:0002685	regulation of leukocyte migration	2024-02-12	230/18870	0.0090077	0.0090077	0.0384969	ADA/PDGFD	2
GO:0021694	BP	GO:0021694	cerebellar Purkinje cell layer formation	2024-01-12	15/18870	0.00950011	0.00950011	0.0384969	RORA	1
GO:0043101	BP	GO:0043101	purine-containing compound salvage	2024-01-12	15/18870	0.00950011	0.00950011	0.0384969	ADA	1
GO:1901722	BP	GO:1901722	regulation of cell proliferation involved in kidney development	2024-01-12	15/18870	0.00950011	0.00950011	0.0384969	PDGFD	1
GO:2000651	BP	GO:2000651	positive regulation of sodium ion transmembrane transporter activity	2024-01-12	15/18870	0.00950011	0.00950011	0.0384969	FGF13	1
GO:0060047	BP	GO:0060047	heart contraction	2024-02-12	243/18870	0.010011	0.010011	0.0384969	FGF13/ADA	2
GO:2001234	BP	GO:2001234	negative regulation of apoptotic signaling pathway	2024-02-12	243/18870	0.010011	0.010011	0.0384969	FXN/CCAR2	2
GO:0002903	BP	GO:0002903	negative regulation of B cell apoptotic process	2024-01-12	16/18870	0.0101305	0.0101305	0.0384969	ADA	1
GO:0009151	BP	GO:0009151	purine deoxyribonucleotide metabolic process	2024-01-12	16/18870	0.0101305	0.0101305	0.0384969	ADA	1
GO:0021534	BP	GO:0021534	cell proliferation in hindbrain	2024-01-12	16/18870	0.0101305	0.0101305	0.0384969	RORA	1
GO:0021924	BP	GO:0021924	cell proliferation in external granule layer	2024-01-12	16/18870	0.0101305	0.0101305	0.0384969	RORA	1
GO:0021930	BP	GO:0021930	cerebellar granule cell precursor proliferation	2024-01-12	16/18870	0.0101305	0.0101305	0.0384969	RORA	1
GO:0070254	BP	GO:0070254	mucus secretion	2024-01-12	16/18870	0.0101305	0.0101305	0.0384969	ADA	1
GO:0090257	BP	GO:0090257	regulation of muscle system process	2024-02-12	247/18870	0.0103294	0.0103294	0.0384969	FGF13/ADA	2
GO:0051896	BP	GO:0051896	regulation of phosphatidylinositol 3-kinase/protein kinase B signal transduction	2024-02-12	248/18870	0.0104097	0.0104097	0.0384969	PLEKHA1/PDGFD	2
GO:0009163	BP	GO:0009163	nucleoside biosynthetic process	2024-01-12	17/18870	0.0107605	0.0107605	0.0384969	ADA	1
GO:0033631	BP	GO:0033631	cell-cell adhesion mediated by integrin	2024-01-12	17/18870	0.0107605	0.0107605	0.0384969	ADA	1
GO:0034404	BP	GO:0034404	nucleobase-containing small molecule biosynthetic process	2024-01-12	17/18870	0.0107605	0.0107605	0.0384969	ADA	1
GO:0046068	BP	GO:0046068	cGMP metabolic process	2024-01-12	17/18870	0.0107605	0.0107605	0.0384969	RORA	1
GO:0050862	BP	GO:0050862	positive regulation of T cell receptor signaling pathway	2024-01-12	17/18870	0.0107605	0.0107605	0.0384969	ADA	1
GO:0072109	BP	GO:0072109	glomerular mesangium development	2024-01-12	17/18870	0.0107605	0.0107605	0.0384969	PDGFD	1
GO:0003015	BP	GO:0003015	heart process	2024-02-12	255/18870	0.0109797	0.0109797	0.0384969	FGF13/ADA	2
GO:1903522	BP	GO:1903522	regulation of blood circulation	2024-02-12	258/18870	0.0112282	0.0112282	0.0384969	FGF13/ADA	2
GO:0034612	BP	GO:0034612	response to tumor necrosis factor	2024-02-12	259/18870	0.0113116	0.0113116	0.0384969	ENDOG/RORA	2
GO:0002693	BP	GO:0002693	positive regulation of cellular extravasation	2024-01-12	18/18870	0.0113902	0.0113902	0.0384969	PDGFD	1
GO:0009125	BP	GO:0009125	nucleoside monophosphate catabolic process	2024-01-12	18/18870	0.0113902	0.0113902	0.0384969	ADA	1
GO:0042753	BP	GO:0042753	positive regulation of circadian rhythm	2024-01-12	18/18870	0.0113902	0.0113902	0.0384969	RORA	1
GO:0043173	BP	GO:0043173	nucleotide salvage	2024-01-12	18/18870	0.0113902	0.0113902	0.0384969	ADA	1
GO:0046112	BP	GO:0046112	nucleobase biosynthetic process	2024-01-12	18/18870	0.0113902	0.0113902	0.0384969	ADA	1
GO:1901978	BP	GO:1901978	positive regulation of cell cycle checkpoint	2024-01-12	18/18870	0.0113902	0.0113902	0.0384969	CCAR2	1
GO:0001829	BP	GO:0001829	trophectodermal cell differentiation	2024-01-12	19/18870	0.0120195	0.0120195	0.0384969	ADA	1
GO:0007620	BP	GO:0007620	copulation	2024-01-12	19/18870	0.0120195	0.0120195	0.0384969	ADA	1
GO:0008356	BP	GO:0008356	asymmetric cell division	2024-01-12	19/18870	0.0120195	0.0120195	0.0384969	FGF13	1
GO:0009168	BP	GO:0009168	purine ribonucleoside monophosphate biosynthetic process	2024-01-12	19/18870	0.0120195	0.0120195	0.0384969	ADA	1
GO:0021692	BP	GO:0021692	cerebellar Purkinje cell layer morphogenesis	2024-01-12	19/18870	0.0120195	0.0120195	0.0384969	RORA	1
GO:0050884	BP	GO:0050884	neuromuscular process controlling posture	2024-01-12	19/18870	0.0120195	0.0120195	0.0384969	FXN	1
GO:1902307	BP	GO:1902307	positive regulation of sodium ion transmembrane transport	2024-01-12	19/18870	0.0120195	0.0120195	0.0384969	FGF13	1
GO:0006144	BP	GO:0006144	purine nucleobase metabolic process	2024-01-12	20/18870	0.0126484	0.0126484	0.0384969	ADA	1
GO:0006309	BP	GO:0006309	apoptotic DNA fragmentation	2024-01-12	20/18870	0.0126484	0.0126484	0.0384969	ENDOG	1
GO:0042454	BP	GO:0042454	ribonucleoside catabolic process	2024-01-12	20/18870	0.0126484	0.0126484	0.0384969	ADA	1
GO:0043605	BP	GO:0043605	amide catabolic process	2024-01-12	20/18870	0.0126484	0.0126484	0.0384969	ADA	1
GO:0070242	BP	GO:0070242	thymocyte apoptotic process	2024-01-12	20/18870	0.0126484	0.0126484	0.0384969	ADA	1
GO:0090201	BP	GO:0090201	negative regulation of release of cytochrome c from mitochondria	2024-01-12	20/18870	0.0126484	0.0126484	0.0384969	FXN	1
GO:1904862	BP	GO:1904862	inhibitory synapse assembly	2024-01-12	20/18870	0.0126484	0.0126484	0.0384969	FGF13	1
GO:1901988	BP	GO:1901988	negative regulation of cell cycle phase transition	2024-02-12	277/18870	0.0128598	0.0128598	0.0384969	CCAR2/FBXO31	2
GO:0002902	BP	GO:0002902	regulation of B cell apoptotic process	2024-01-12	21/18870	0.0132769	0.0132769	0.0384969	ADA	1
GO:0009127	BP	GO:0009127	purine nucleoside monophosphate biosynthetic process	2024-01-12	21/18870	0.0132769	0.0132769	0.0384969	ADA	1
GO:0046128	BP	GO:0046128	purine ribonucleoside metabolic process	2024-01-12	21/18870	0.0132769	0.0132769	0.0384969	ADA	1
GO:0048670	BP	GO:0048670	regulation of collateral sprouting	2024-01-12	21/18870	0.0132769	0.0132769	0.0384969	FGF13	1
GO:0007398	BP	GO:0007398	ectoderm development	2024-01-12	22/18870	0.0139051	0.0139051	0.0384969	STX2	1
GO:0032042	BP	GO:0032042	mitochondrial DNA metabolic process	2024-01-12	22/18870	0.0139051	0.0139051	0.0384969	ENDOG	1
GO:0072111	BP	GO:0072111	cell proliferation involved in kidney development	2024-01-12	22/18870	0.0139051	0.0139051	0.0384969	PDGFD	1
GO:0043491	BP	GO:0043491	phosphatidylinositol 3-kinase/protein kinase B signal transduction	2024-02-12	290/18870	0.014033	0.014033	0.0384969	PLEKHA1/PDGFD	2
GO:0021533	BP	GO:0021533	cell differentiation in hindbrain	2024-01-12	23/18870	0.0145329	0.0145329	0.0384969	RORA	1
GO:0031629	BP	GO:0031629	synaptic vesicle fusion to presynaptic active zone membrane	2024-01-12	23/18870	0.0145329	0.0145329	0.0384969	STX2	1
GO:0036120	BP	GO:0036120	cellular response to platelet-derived growth factor stimulus	2024-01-12	23/18870	0.0145329	0.0145329	0.0384969	PDGFD	1
GO:0046033	BP	GO:0046033	AMP metabolic process	2024-01-12	23/18870	0.0145329	0.0145329	0.0384969	ADA	1
GO:1901659	BP	GO:1901659	glycosyl compound biosynthetic process	2024-01-12	23/18870	0.0145329	0.0145329	0.0384969	ADA	1
GO:0001666	BP	GO:0001666	response to hypoxia	2024-02-12	298/18870	0.0147775	0.0147775	0.0384969	RORA/ADA	2
GO:0002366	BP	GO:0002366	leukocyte activation involved in immune response	2024-02-12	301/18870	0.0150611	0.0150611	0.0384969	RORA/ADA	2
GO:0009162	BP	GO:0009162	deoxyribonucleoside monophosphate metabolic process	2024-01-12	24/18870	0.0151604	0.0151604	0.0384969	ADA	1
GO:0031145	BP	GO:0031145	anaphase-promoting complex-dependent catabolic process	2024-01-12	24/18870	0.0151604	0.0151604	0.0384969	FBXO31	1
GO:0046716	BP	GO:0046716	muscle cell cellular homeostasis	2024-01-12	24/18870	0.0151604	0.0151604	0.0384969	FXN	1
GO:0099500	BP	GO:0099500	vesicle fusion to plasma membrane	2024-01-12	24/18870	0.0151604	0.0151604	0.0384969	STX2	1
GO:2000001	BP	GO:2000001	regulation of DNA damage checkpoint	2024-01-12	24/18870	0.0151604	0.0151604	0.0384969	CCAR2	1
GO:0002263	BP	GO:0002263	cell activation involved in immune response	2024-02-12	305/18870	0.0154429	0.0154429	0.0384969	RORA/ADA	2
GO:0030217	BP	GO:0030217	T cell differentiation	2024-02-12	307/18870	0.0156354	0.0156354	0.0384969	RORA/ADA	2
GO:0009164	BP	GO:0009164	nucleoside catabolic process	2024-01-12	25/18870	0.0157875	0.0157875	0.0384969	ADA	1
GO:0036119	BP	GO:0036119	response to platelet-derived growth factor	2024-01-12	25/18870	0.0157875	0.0157875	0.0384969	PDGFD	1
GO:0036315	BP	GO:0036315	cellular response to sterol	2024-01-12	25/18870	0.0157875	0.0157875	0.0384969	RORA	1
GO:0070233	BP	GO:0070233	negative regulation of T cell apoptotic process	2024-01-12	25/18870	0.0157875	0.0157875	0.0384969	ADA	1
GO:0007026	BP	GO:0007026	negative regulation of microtubule depolymerization	2024-01-12	26/18870	0.0164142	0.0164142	0.0384969	FGF13	1
GO:0021697	BP	GO:0021697	cerebellar cortex formation	2024-01-12	26/18870	0.0164142	0.0164142	0.0384969	RORA	1
GO:0031954	BP	GO:0031954	positive regulation of protein autophosphorylation	2024-01-12	26/18870	0.0164142	0.0164142	0.0384969	PDGFD	1
GO:0042278	BP	GO:0042278	purine nucleoside metabolic process	2024-01-12	26/18870	0.0164142	0.0164142	0.0384969	ADA	1
GO:0036293	BP	GO:0036293	response to decreased oxygen levels	2024-02-12	315/18870	0.0164159	0.0164159	0.0384969	RORA/ADA	2
GO:0002429	BP	GO:0002429	immune response-activating cell surface receptor signaling pathway	2024-02-12	318/18870	0.0167129	0.0167129	0.0384969	PLEKHA1/ADA	2
GO:0010948	BP	GO:0010948	negative regulation of cell cycle process	2024-02-12	320/18870	0.0169122	0.0169122	0.0384969	CCAR2/FBXO31	2
GO:0031348	BP	GO:0031348	negative regulation of defense response	2024-02-12	321/18870	0.0170122	0.0170122	0.0384969	RORA/ADA	2
GO:0001783	BP	GO:0001783	B cell apoptotic process	2024-01-12	27/18870	0.0170406	0.0170406	0.0384969	ADA	1
GO:0010460	BP	GO:0010460	positive regulation of heart rate	2024-01-12	27/18870	0.0170406	0.0170406	0.0384969	ADA	1
GO:0033081	BP	GO:0033081	regulation of T cell differentiation in thymus	2024-01-12	27/18870	0.0170406	0.0170406	0.0384969	ADA	1
GO:0046037	BP	GO:0046037	GMP metabolic process	2024-01-12	27/18870	0.0170406	0.0170406	0.0384969	ADA	1
GO:0050857	BP	GO:0050857	positive regulation of antigen receptor-mediated signaling pathway	2024-01-12	27/18870	0.0170406	0.0170406	0.0384969	ADA	1
GO:0008202	BP	GO:0008202	steroid metabolic process	2024-02-12	327/18870	0.0176178	0.0176178	0.0384969	PLEKHA1/RORA	2
GO:0016540	BP	GO:0016540	protein autoprocessing	2024-01-12	28/18870	0.0176665	0.0176665	0.0384969	FXN	1
GO:0021680	BP	GO:0021680	cerebellar Purkinje cell layer development	2024-01-12	28/18870	0.0176665	0.0176665	0.0384969	RORA	1
GO:0048499	BP	GO:0048499	synaptic vesicle membrane organization	2024-01-12	28/18870	0.0176665	0.0176665	0.0384969	STX2	1
GO:0048668	BP	GO:0048668	collateral sprouting	2024-01-12	28/18870	0.0176665	0.0176665	0.0384969	FGF13	1
GO:0048638	BP	GO:0048638	regulation of developmental growth	2024-02-12	328/18870	0.0177196	0.0177196	0.0384969	FGF13/FXN	2
GO:0009264	BP	GO:0009264	deoxyribonucleotide catabolic process	2024-01-12	29/18870	0.0182922	0.0182922	0.0384969	ADA	1
GO:0031571	BP	GO:0031571	mitotic G1 DNA damage checkpoint signaling	2024-01-12	29/18870	0.0182922	0.0182922	0.0384969	FBXO31	1
GO:0034656	BP	GO:0034656	nucleobase-containing small molecule catabolic process	2024-01-12	29/18870	0.0182922	0.0182922	0.0384969	ADA	1
GO:0044819	BP	GO:0044819	mitotic G1/S transition checkpoint signaling	2024-01-12	29/18870	0.0182922	0.0182922	0.0384969	FBXO31	1
GO:0046386	BP	GO:0046386	deoxyribose phosphate catabolic process	2024-01-12	29/18870	0.0182922	0.0182922	0.0384969	ADA	1
GO:0072012	BP	GO:0072012	glomerulus vasculature development	2024-01-12	29/18870	0.0182922	0.0182922	0.0384969	PDGFD	1
GO:0098901	BP	GO:0098901	regulation of cardiac muscle cell action potential	2024-01-12	29/18870	0.0182922	0.0182922	0.0384969	FGF13	1
GO:0000002	BP	GO:0000002	mitochondrial genome maintenance	2024-01-12	30/18870	0.0189174	0.0189174	0.0384969	ENDOG	1
GO:0008209	BP	GO:0008209	androgen metabolic process	2024-01-12	30/18870	0.0189174	0.0189174	0.0384969	PLEKHA1	1
GO:0010039	BP	GO:0010039	response to iron ion	2024-01-12	30/18870	0.0189174	0.0189174	0.0384969	FXN	1
GO:0010575	BP	GO:0010575	positive regulation of vascular endothelial growth factor production	2024-01-12	30/18870	0.0189174	0.0189174	0.0384969	RORA	1
GO:0016226	BP	GO:0016226	iron-sulfur cluster assembly	2024-01-12	30/18870	0.0189174	0.0189174	0.0384969	FXN	1
GO:0030262	BP	GO:0030262	apoptotic nuclear changes	2024-01-12	30/18870	0.0189174	0.0189174	0.0384969	ENDOG	1
GO:0031114	BP	GO:0031114	regulation of microtubule depolymerization	2024-01-12	30/18870	0.0189174	0.0189174	0.0384969	FGF13	1
GO:0031163	BP	GO:0031163	metallo-sulfur cluster assembly	2024-01-12	30/18870	0.0189174	0.0189174	0.0384969	FXN	1
GO:0045987	BP	GO:0045987	positive regulation of smooth muscle contraction	2024-01-12	30/18870	0.0189174	0.0189174	0.0384969	ADA	1
GO:1902230	BP	GO:1902230	negative regulation of intrinsic apoptotic signaling pathway in response to DNA damage	2024-01-12	30/18870	0.0189174	0.0189174	0.0384969	CCAR2	1
GO:0070482	BP	GO:0070482	response to oxygen levels	2024-02-12	343/18870	0.0192777	0.0192777	0.0384969	RORA/ADA	2
GO:0006783	BP	GO:0006783	heme biosynthetic process	2024-01-12	31/18870	0.0195423	0.0195423	0.0384969	FXN	1
GO:0034755	BP	GO:0034755	iron ion transmembrane transport	2024-01-12	31/18870	0.0195423	0.0195423	0.0384969	FXN	1
GO:0043094	BP	GO:0043094	cellular metabolic compound salvage	2024-01-12	31/18870	0.0195423	0.0195423	0.0384969	ADA	1
GO:0060325	BP	GO:0060325	face morphogenesis	2024-01-12	31/18870	0.0195423	0.0195423	0.0384969	PLEKHA1	1
GO:0061437	BP	GO:0061437	renal system vasculature development	2024-01-12	31/18870	0.0195423	0.0195423	0.0384969	PDGFD	1
GO:0061440	BP	GO:0061440	kidney vasculature development	2024-01-12	31/18870	0.0195423	0.0195423	0.0384969	PDGFD	1
GO:0002768	BP	GO:0002768	immune response-regulating cell surface receptor signaling pathway	2024-02-12	346/18870	0.0195962	0.0195962	0.0384969	PLEKHA1/ADA	2
GO:0006936	BP	GO:0006936	muscle contraction	2024-02-12	351/18870	0.0201319	0.0201319	0.0384969	FGF13/ADA	2
GO:0002313	BP	GO:0002313	mature B cell differentiation involved in immune response	2024-01-12	32/18870	0.0201669	0.0201669	0.0384969	ADA	1
GO:0006308	BP	GO:0006308	DNA catabolic process	2024-01-12	32/18870	0.0201669	0.0201669	0.0384969	ENDOG	1
GO:0006921	BP	GO:0006921	cellular component disassembly involved in execution phase of apoptosis	2024-01-12	32/18870	0.0201669	0.0201669	0.0384969	ENDOG	1
GO:0007628	BP	GO:0007628	adult walking behavior	2024-01-12	32/18870	0.0201669	0.0201669	0.0384969	FXN	1
GO:0010765	BP	GO:0010765	positive regulation of sodium ion transport	2024-01-12	32/18870	0.0201669	0.0201669	0.0384969	FGF13	1
GO:0035590	BP	GO:0035590	purinergic nucleotide receptor signaling pathway	2024-01-12	32/18870	0.0201669	0.0201669	0.0384969	ADA	1
GO:0048566	BP	GO:0048566	embryonic digestive tract development	2024-01-12	33/18870	0.020791	0.020791	0.0390354	ADA	1
GO:0072539	BP	GO:0072539	T-helper 17 cell differentiation	2024-01-12	33/18870	0.020791	0.020791	0.0390354	RORA	1
GO:0001782	BP	GO:0001782	B cell homeostasis	2024-01-12	34/18870	0.0214148	0.0214148	0.0390354	ADA	1
GO:1901658	BP	GO:1901658	glycosyl compound catabolic process	2024-01-12	34/18870	0.0214148	0.0214148	0.0390354	ADA	1
GO:0010639	BP	GO:0010639	negative regulation of organelle organization	2024-02-12	363/18870	0.0214431	0.0214431	0.0390354	FGF13/FXN	2
GO:0009150	BP	GO:0009150	purine ribonucleotide metabolic process	2024-02-12	365/18870	0.0216651	0.0216651	0.0390354	RORA/ADA	2
GO:0006779	BP	GO:0006779	porphyrin-containing compound biosynthetic process	2024-01-12	35/18870	0.0220383	0.0220383	0.0390354	FXN	1
GO:0009112	BP	GO:0009112	nucleobase metabolic process	2024-01-12	35/18870	0.0220383	0.0220383	0.0390354	ADA	1
GO:0009119	BP	GO:0009119	ribonucleoside metabolic process	2024-01-12	35/18870	0.0220383	0.0220383	0.0390354	ADA	1
GO:0009156	BP	GO:0009156	ribonucleoside monophosphate biosynthetic process	2024-01-12	35/18870	0.0220383	0.0220383	0.0390354	ADA	1
GO:0033014	BP	GO:0033014	tetrapyrrole biosynthetic process	2024-01-12	35/18870	0.0220383	0.0220383	0.0390354	FXN	1
GO:0036314	BP	GO:0036314	response to sterol	2024-01-12	35/18870	0.0220383	0.0220383	0.0390354	RORA	1
GO:0086004	BP	GO:0086004	regulation of cardiac muscle cell contraction	2024-01-12	35/18870	0.0220383	0.0220383	0.0390354	FGF13	1
GO:0090311	BP	GO:0090311	regulation of protein deacetylation	2024-01-12	35/18870	0.0220383	0.0220383	0.0390354	CCAR2	1
GO:0090659	BP	GO:0090659	walking behavior	2024-01-12	35/18870	0.0220383	0.0220383	0.0390354	FXN	1
GO:0007617	BP	GO:0007617	mating behavior	2024-01-12	36/18870	0.0226613	0.0226613	0.0397567	ADA	1
GO:0021696	BP	GO:0021696	cerebellar cortex morphogenesis	2024-01-12	36/18870	0.0226613	0.0226613	0.0397567	RORA	1
GO:0046621	BP	GO:0046621	negative regulation of organ growth	2024-01-12	37/18870	0.023284	0.023284	0.0400619	FXN	1
GO:0046677	BP	GO:0046677	response to antibiotic	2024-01-12	37/18870	0.023284	0.023284	0.0400619	ENDOG	1
GO:0060323	BP	GO:0060323	head morphogenesis	2024-01-12	37/18870	0.023284	0.023284	0.0400619	PLEKHA1	1
GO:0002460	BP	GO:0002460	adaptive immune response based on somatic recombination of immune receptors built from immunoglobulin superfamily domains	2024-02-12	380/18870	0.023361	0.023361	0.0400619	RORA/ADA	2
GO:0002335	BP	GO:0002335	mature B cell differentiation	2024-01-12	38/18870	0.0239064	0.0239064	0.0400619	ADA	1
GO:0007340	BP	GO:0007340	acrosome reaction	2024-01-12	38/18870	0.0239064	0.0239064	0.0400619	STX2	1
GO:0031111	BP	GO:0031111	negative regulation of microtubule polymerization or depolymerization	2024-01-12	38/18870	0.0239064	0.0239064	0.0400619	FGF13	1
GO:0045740	BP	GO:0045740	positive regulation of DNA replication	2024-01-12	38/18870	0.0239064	0.0239064	0.0400619	ENDOG	1
GO:1902229	BP	GO:1902229	regulation of intrinsic apoptotic signaling pathway in response to DNA damage	2024-01-12	38/18870	0.0239064	0.0239064	0.0400619	CCAR2	1
GO:0009259	BP	GO:0009259	ribonucleotide metabolic process	2024-02-12	385/18870	0.0239384	0.0239384	0.0400619	RORA/ADA	2
GO:0032435	BP	GO:0032435	negative regulation of proteasomal ubiquitin-dependent protein catabolic process	2024-01-12	39/18870	0.0245284	0.0245284	0.0400619	CCAR2	1
GO:0045823	BP	GO:0045823	positive regulation of heart contraction	2024-01-12	39/18870	0.0245284	0.0245284	0.0400619	ADA	1
GO:0070229	BP	GO:0070229	negative regulation of lymphocyte apoptotic process	2024-01-12	39/18870	0.0245284	0.0245284	0.0400619	ADA	1
GO:0001701	BP	GO:0001701	in utero embryonic development	2024-02-12	392/18870	0.0247568	0.0247568	0.0400619	ENDOG/ADA	2
GO:0019693	BP	GO:0019693	ribose phosphate metabolic process	2024-02-12	393/18870	0.0248746	0.0248746	0.0400619	RORA/ADA	2
GO:0008210	BP	GO:0008210	estrogen metabolic process	2024-01-12	40/18870	0.02515	0.02515	0.0400619	PLEKHA1	1
GO:0009167	BP	GO:0009167	purine ribonucleoside monophosphate metabolic process	2024-01-12	40/18870	0.02515	0.02515	0.0400619	ADA	1
GO:0051349	BP	GO:0051349	positive regulation of lyase activity	2024-01-12	40/18870	0.02515	0.02515	0.0400619	FXN	1
GO:0052652	BP	GO:0052652	cyclic purine nucleotide metabolic process	2024-01-12	40/18870	0.02515	0.02515	0.0400619	RORA	1
GO:0070232	BP	GO:0070232	regulation of T cell apoptotic process	2024-01-12	40/18870	0.02515	0.02515	0.0400619	ADA	1
GO:1903524	BP	GO:1903524	positive regulation of blood circulation	2024-01-12	40/18870	0.02515	0.02515	0.0400619	ADA	1
GO:0050900	BP	GO:0050900	leukocyte migration	2024-02-12	396/18870	0.0252296	0.0252296	0.0400619	ADA/PDGFD	2
GO:2001233	BP	GO:2001233	regulation of apoptotic signaling pathway	2024-02-12	398/18870	0.0254675	0.0254675	0.0400619	FXN/CCAR2	2
GO:0002691	BP	GO:0002691	regulation of cellular extravasation	2024-01-12	41/18870	0.0257712	0.0257712	0.0400619	PDGFD	1
GO:0009187	BP	GO:0009187	cyclic nucleotide metabolic process	2024-01-12	41/18870	0.0257712	0.0257712	0.0400619	RORA	1
GO:0031952	BP	GO:0031952	regulation of protein autophosphorylation	2024-01-12	41/18870	0.0257712	0.0257712	0.0400619	PDGFD	1
GO:1903115	BP	GO:1903115	regulation of actin filament-based movement	2024-01-12	41/18870	0.0257712	0.0257712	0.0400619	FGF13	1
GO:0009126	BP	GO:0009126	purine nucleoside monophosphate metabolic process	2024-01-12	42/18870	0.0263921	0.0263921	0.0401291	ADA	1
GO:0009394	BP	GO:0009394	2'-deoxyribonucleotide metabolic process	2024-01-12	42/18870	0.0263921	0.0263921	0.0401291	ADA	1
GO:0032941	BP	GO:0032941	secretion by tissue	2024-01-12	42/18870	0.0263921	0.0263921	0.0401291	ADA	1
GO:0050850	BP	GO:0050850	positive regulation of calcium-mediated signaling	2024-01-12	42/18870	0.0263921	0.0263921	0.0401291	ADA	1
GO:0045786	BP	GO:0045786	negative regulation of cell cycle	2024-02-12	407/18870	0.0265494	0.0265494	0.0401291	CCAR2/FBXO31	2
GO:0009124	BP	GO:0009124	nucleoside monophosphate biosynthetic process	2024-01-12	43/18870	0.0270126	0.0270126	0.0401291	ADA	1
GO:0009262	BP	GO:0009262	deoxyribonucleotide metabolic process	2024-01-12	43/18870	0.0270126	0.0270126	0.0401291	ADA	1
GO:0019098	BP	GO:0019098	reproductive behavior	2024-01-12	43/18870	0.0270126	0.0270126	0.0401291	ADA	1
GO:0019692	BP	GO:0019692	deoxyribose phosphate metabolic process	2024-01-12	43/18870	0.0270126	0.0270126	0.0401291	ADA	1
GO:0055090	BP	GO:0055090	acylglycerol homeostasis	2024-01-12	43/18870	0.0270126	0.0270126	0.0401291	RORA	1
GO:0070328	BP	GO:0070328	triglyceride homeostasis	2024-01-12	43/18870	0.0270126	0.0270126	0.0401291	RORA	1
GO:0021587	BP	GO:0021587	cerebellum morphogenesis	2024-01-12	44/18870	0.0276328	0.0276328	0.040819	RORA	1
GO:0001825	BP	GO:0001825	blastocyst formation	2024-01-12	45/18870	0.0282526	0.0282526	0.040819	ADA	1
GO:0007019	BP	GO:0007019	microtubule depolymerization	2024-01-12	45/18870	0.0282526	0.0282526	0.040819	FGF13	1
GO:0009154	BP	GO:0009154	purine ribonucleotide catabolic process	2024-01-12	45/18870	0.0282526	0.0282526	0.040819	ADA	1
GO:0030890	BP	GO:0030890	positive regulation of B cell proliferation	2024-01-12	45/18870	0.0282526	0.0282526	0.040819	ADA	1
GO:0050856	BP	GO:0050856	regulation of T cell receptor signaling pathway	2024-01-12	45/18870	0.0282526	0.0282526	0.040819	ADA	1
GO:0090199	BP	GO:0090199	regulation of release of cytochrome c from mitochondria	2024-01-12	45/18870	0.0282526	0.0282526	0.040819	FXN	1
GO:0050727	BP	GO:0050727	regulation of inflammatory response	2024-02-12	425/18870	0.0287696	0.0287696	0.0410006	RORA/ADA	2
GO:0042168	BP	GO:0042168	heme metabolic process	2024-01-12	46/18870	0.028872	0.028872	0.0410006	FXN	1
GO:1901976	BP	GO:1901976	regulation of cell cycle checkpoint	2024-01-12	46/18870	0.028872	0.028872	0.0410006	CCAR2	1
GO:0030098	BP	GO:0030098	lymphocyte differentiation	2024-02-12	429/18870	0.029273	0.029273	0.0410006	RORA/ADA	2
GO:0021575	BP	GO:0021575	hindbrain morphogenesis	2024-01-12	47/18870	0.0294911	0.0294911	0.0410006	RORA	1
GO:0031146	BP	GO:0031146	SCF-dependent proteasomal ubiquitin-dependent protein catabolic process	2024-01-12	47/18870	0.0294911	0.0294911	0.0410006	FBXO31	1
GO:0045933	BP	GO:0045933	positive regulation of muscle contraction	2024-01-12	47/18870	0.0294911	0.0294911	0.0410006	ADA	1
GO:0051353	BP	GO:0051353	positive regulation of oxidoreductase activity	2024-01-12	47/18870	0.0294911	0.0294911	0.0410006	FXN	1
GO:0072538	BP	GO:0072538	T-helper 17 type immune response	2024-01-12	47/18870	0.0294911	0.0294911	0.0410006	RORA	1
GO:0090329	BP	GO:0090329	regulation of DNA-templated DNA replication	2024-01-12	47/18870	0.0294911	0.0294911	0.0410006	ENDOG	1
GO:0009410	BP	GO:0009410	response to xenobiotic stimulus	2024-02-12	434/18870	0.0299074	0.0299074	0.041423	RORA/ADA	2
GO:0021795	BP	GO:0021795	cerebral cortex cell migration	2024-01-12	48/18870	0.0301098	0.0301098	0.0415472	FGF13	1
GO:0010171	BP	GO:0010171	body morphogenesis	2024-01-12	49/18870	0.0307282	0.0307282	0.041621	PLEKHA1	1
GO:0014911	BP	GO:0014911	positive regulation of smooth muscle cell migration	2024-01-12	49/18870	0.0307282	0.0307282	0.041621	PDGFD	1
GO:0033628	BP	GO:0033628	regulation of cell adhesion mediated by integrin	2024-01-12	49/18870	0.0307282	0.0307282	0.041621	ADA	1
GO:0048286	BP	GO:0048286	lung alveolus development	2024-01-12	49/18870	0.0307282	0.0307282	0.041621	ADA	1
GO:2001259	BP	GO:2001259	positive regulation of cation channel activity	2024-01-12	49/18870	0.0307282	0.0307282	0.041621	FGF13	1
GO:0022602	BP	GO:0022602	ovulation cycle process	2024-01-12	50/18870	0.0313462	0.0313462	0.0421482	PLEKHA1	1
GO:2000649	BP	GO:2000649	regulation of sodium ion transmembrane transporter activity	2024-01-12	50/18870	0.0313462	0.0313462	0.0421482	FGF13	1
GO:0009261	BP	GO:0009261	ribonucleotide catabolic process	2024-01-12	51/18870	0.0319638	0.0319638	0.0426162	ADA	1
GO:0021695	BP	GO:0021695	cerebellar cortex development	2024-01-12	51/18870	0.0319638	0.0319638	0.0426162	RORA	1
GO:0003012	BP	GO:0003012	muscle system process	2024-02-12	452/18870	0.0322375	0.0322375	0.0426162	FGF13/ADA	2
GO:0010823	BP	GO:0010823	negative regulation of mitochondrion organization	2024-01-12	52/18870	0.0325811	0.0325811	0.0426162	FXN	1
GO:0046638	BP	GO:0046638	positive regulation of alpha-beta T cell differentiation	2024-01-12	52/18870	0.0325811	0.0325811	0.0426162	ADA	1
GO:0060324	BP	GO:0060324	face development	2024-01-12	52/18870	0.0325811	0.0325811	0.0426162	PLEKHA1	1
GO:1901799	BP	GO:1901799	negative regulation of proteasomal protein catabolic process	2024-01-12	52/18870	0.0325811	0.0325811	0.0426162	CCAR2	1
GO:1901987	BP	GO:1901987	regulation of cell cycle phase transition	2024-02-12	456/18870	0.032765	0.032765	0.0426162	CCAR2/FBXO31	2
GO:0043161	BP	GO:0043161	proteasome-mediated ubiquitin-dependent protein catabolic process	2024-02-12	458/18870	0.0330301	0.0330301	0.0426162	CCAR2/FBXO31	2
GO:0006778	BP	GO:0006778	porphyrin-containing compound metabolic process	2024-01-12	53/18870	0.033198	0.033198	0.0426162	FXN	1
GO:0043124	BP	GO:0043124	negative regulation of canonical NF-kappaB signal transduction	2024-01-12	53/18870	0.033198	0.033198	0.0426162	RORA	1
GO:0048146	BP	GO:0048146	positive regulation of fibroblast proliferation	2024-01-12	53/18870	0.033198	0.033198	0.0426162	PDGFD	1
GO:2000059	BP	GO:2000059	negative regulation of ubiquitin-dependent protein catabolic process	2024-01-12	53/18870	0.033198	0.033198	0.0426162	CCAR2	1
GO:0006163	BP	GO:0006163	purine nucleotide metabolic process	2024-02-12	463/18870	0.0336966	0.0336966	0.0429586	RORA/ADA	2
GO:0006195	BP	GO:0006195	purine nucleotide catabolic process	2024-01-12	54/18870	0.0338146	0.0338146	0.0429586	ADA	1
GO:0045744	BP	GO:0045744	negative regulation of G protein-coupled receptor signaling pathway	2024-01-12	54/18870	0.0338146	0.0338146	0.0429586	ADA	1
GO:0002686	BP	GO:0002686	negative regulation of leukocyte migration	2024-01-12	55/18870	0.0344307	0.0344307	0.0434418	ADA	1
GO:0009116	BP	GO:0009116	nucleoside metabolic process	2024-01-12	55/18870	0.0344307	0.0344307	0.0434418	ADA	1
GO:0002757	BP	GO:0002757	immune response-activating signaling pathway	2024-02-12	473/18870	0.0350458	0.0350458	0.0437691	PLEKHA1/ADA	2
GO:0001836	BP	GO:0001836	release of cytochrome c from mitochondria	2024-01-12	56/18870	0.0350466	0.0350466	0.0437691	FXN	1
GO:0031529	BP	GO:0031529	ruffle organization	2024-01-12	56/18870	0.0350466	0.0350466	0.0437691	PLEKHA1	1
GO:0046148	BP	GO:0046148	pigment biosynthetic process	2024-01-12	57/18870	0.035662	0.035662	0.0442728	FXN	1
GO:0032102	BP	GO:0032102	negative regulation of response to external stimulus	2024-02-12	481/18870	0.0361406	0.0361406	0.0442728	RORA/ADA	2
GO:1903131	BP	GO:1903131	mononuclear cell differentiation	2024-02-12	481/18870	0.0361406	0.0361406	0.0442728	RORA/ADA	2
GO:0006476	BP	GO:0006476	protein deacetylation	2024-01-12	58/18870	0.0362772	0.0362772	0.0442728	CCAR2	1
GO:0051339	BP	GO:0051339	regulation of lyase activity	2024-01-12	58/18870	0.0362772	0.0362772	0.0442728	FXN	1
GO:0070231	BP	GO:0070231	T cell apoptotic process	2024-01-12	58/18870	0.0362772	0.0362772	0.0442728	ADA	1
GO:0006826	BP	GO:0006826	iron ion transport	2024-01-12	59/18870	0.0368919	0.0368919	0.0442728	FXN	1
GO:0009161	BP	GO:0009161	ribonucleoside monophosphate metabolic process	2024-01-12	59/18870	0.0368919	0.0368919	0.0442728	ADA	1
GO:0010574	BP	GO:0010574	regulation of vascular endothelial growth factor production	2024-01-12	59/18870	0.0368919	0.0368919	0.0442728	RORA	1
GO:0072523	BP	GO:0072523	purine-containing compound catabolic process	2024-01-12	59/18870	0.0368919	0.0368919	0.0442728	ADA	1
GO:0098900	BP	GO:0098900	regulation of action potential	2024-01-12	59/18870	0.0368919	0.0368919	0.0442728	FGF13	1
GO:2000107	BP	GO:2000107	negative regulation of leukocyte apoptotic process	2024-01-12	59/18870	0.0368919	0.0368919	0.0442728	ADA	1
GO:0070228	BP	GO:0070228	regulation of lymphocyte apoptotic process	2024-01-12	60/18870	0.0375063	0.0375063	0.0445745	ADA	1
GO:0071709	BP	GO:0071709	membrane assembly	2024-01-12	60/18870	0.0375063	0.0375063	0.0445745	STX2	1
GO:1902305	BP	GO:1902305	regulation of sodium ion transmembrane transport	2024-01-12	60/18870	0.0375063	0.0375063	0.0445745	FGF13	1
GO:0072521	BP	GO:0072521	purine-containing compound metabolic process	2024-02-12	493/18870	0.0378081	0.0378081	0.0447131	RORA/ADA	2
GO:0006940	BP	GO:0006940	regulation of smooth muscle contraction	2024-01-12	61/18870	0.0381203	0.0381203	0.0447131	ADA	1
GO:0022029	BP	GO:0022029	telencephalon cell migration	2024-01-12	61/18870	0.0381203	0.0381203	0.0447131	FGF13	1
GO:0045599	BP	GO:0045599	negative regulation of fat cell differentiation	2024-01-12	61/18870	0.0381203	0.0381203	0.0447131	RORA	1
GO:0034655	BP	GO:0034655	nucleobase-containing compound catabolic process	2024-02-12	496/18870	0.0382297	0.0382297	0.0447131	ENDOG/ADA	2
GO:0022411	BP	GO:0022411	cellular component disassembly	2024-02-12	497/18870	0.0383706	0.0383706	0.0447359	FGF13/ENDOG	2
GO:0033013	BP	GO:0033013	tetrapyrrole metabolic process	2024-01-12	62/18870	0.038734	0.038734	0.044805	FXN	1
GO:0043030	BP	GO:0043030	regulation of macrophage activation	2024-01-12	62/18870	0.038734	0.038734	0.044805	RORA	1
GO:0002764	BP	GO:0002764	immune response-regulating signaling pathway	2024-02-12	500/18870	0.0387947	0.0387947	0.044805	PLEKHA1/ADA	2
GO:0010573	BP	GO:0010573	vascular endothelial growth factor production	2024-01-12	63/18870	0.0393473	0.0393473	0.0451601	RORA	1
GO:0040014	BP	GO:0040014	regulation of multicellular organism growth	2024-01-12	63/18870	0.0393473	0.0393473	0.0451601	FXN	1
GO:0021885	BP	GO:0021885	forebrain cell migration	2024-01-12	64/18870	0.0399603	0.0399603	0.0454389	FGF13	1
GO:0044091	BP	GO:0044091	membrane biogenesis	2024-01-12	64/18870	0.0399603	0.0399603	0.0454389	STX2	1
GO:0048278	BP	GO:0048278	vesicle docking	2024-01-12	64/18870	0.0399603	0.0399603	0.0454389	STX2	1
GO:0030888	BP	GO:0030888	regulation of B cell proliferation	2024-01-12	65/18870	0.0405729	0.0405729	0.0459935	ADA	1
GO:0050771	BP	GO:0050771	negative regulation of axonogenesis	2024-01-12	66/18870	0.0411851	0.0411851	0.046402	FGF13	1
GO:0050854	BP	GO:0050854	regulation of antigen receptor-mediated signaling pathway	2024-01-12	66/18870	0.0411851	0.0411851	0.046402	ADA	1
GO:0035601	BP	GO:0035601	protein deacylation	2024-01-12	67/18870	0.041797	0.041797	0.0469478	CCAR2	1
GO:0051898	BP	GO:0051898	negative regulation of phosphatidylinositol 3-kinase/protein kinase B signal transduction	2024-01-12	68/18870	0.0424085	0.0424085	0.047346	PLEKHA1	1
GO:1903051	BP	GO:1903051	negative regulation of proteolysis involved in protein catabolic process	2024-01-12	68/18870	0.0424085	0.0424085	0.047346	CCAR2	1
GO:0032835	BP	GO:0032835	glomerulus development	2024-01-12	69/18870	0.0430197	0.0430197	0.0478832	PDGFD	1
GO:0032922	BP	GO:0032922	circadian regulation of gene expression	2024-01-12	70/18870	0.0436305	0.0436305	0.0481269	RORA	1
GO:0098732	BP	GO:0098732	macromolecule deacylation	2024-01-12	70/18870	0.0436305	0.0436305	0.0481269	CCAR2	1
GO:1901880	BP	GO:1901880	negative regulation of protein depolymerization	2024-01-12	70/18870	0.0436305	0.0436305	0.0481269	FGF13	1
GO:0042698	BP	GO:0042698	ovulation cycle	2024-01-12	71/18870	0.0442409	0.0442409	0.0486546	PLEKHA1	1
GO:0046635	BP	GO:0046635	positive regulation of alpha-beta T cell activation	2024-01-12	72/18870	0.044851	0.044851	0.0491787	ADA	1
GO:0006809	BP	GO:0006809	nitric oxide biosynthetic process	2024-01-12	73/18870	0.0454607	0.0454607	0.0492609	RORA	1
GO:0006879	BP	GO:0006879	intracellular iron ion homeostasis	2024-01-12	73/18870	0.0454607	0.0454607	0.0492609	FXN	1
GO:0042093	BP	GO:0042093	T-helper cell differentiation	2024-01-12	73/18870	0.0454607	0.0454607	0.0492609	RORA	1
GO:0071677	BP	GO:0071677	positive regulation of mononuclear cell migration	2024-01-12	73/18870	0.0454607	0.0454607	0.0492609	PDGFD	1
GO:0032007	BP	GO:0032007	negative regulation of TOR signaling	2024-01-12	74/18870	0.0460701	0.0460701	0.0494846	ENDOG	1
GO:0045123	BP	GO:0045123	cellular extravasation	2024-01-12	74/18870	0.0460701	0.0460701	0.0494846	PDGFD	1
GO:0046637	BP	GO:0046637	regulation of alpha-beta T cell differentiation	2024-01-12	74/18870	0.0460701	0.0460701	0.0494846	ADA	1
GO:0002294	BP	GO:0002294	CD4-positive, alpha-beta T cell differentiation involved in immune response	2024-01-12	75/18870	0.0466791	0.0466791	0.0497766	RORA	1
GO:0010822	BP	GO:0010822	positive regulation of mitochondrion organization	2024-01-12	75/18870	0.0466791	0.0466791	0.0497766	ENDOG	1
GO:0002287	BP	GO:0002287	alpha-beta T cell activation involved in immune response	2024-01-12	76/18870	0.0472878	0.0472878	0.0497766	RORA	1
GO:0002293	BP	GO:0002293	alpha-beta T cell differentiation involved in immune response	2024-01-12	76/18870	0.0472878	0.0472878	0.0497766	RORA	1
GO:0086001	BP	GO:0086001	cardiac muscle cell action potential	2024-01-12	76/18870	0.0472878	0.0472878	0.0497766	FGF13	1
GO:0086003	BP	GO:0086003	cardiac muscle cell contraction	2024-01-12	76/18870	0.0472878	0.0472878	0.0497766	FGF13	1
GO:2000242	BP	GO:2000242	negative regulation of reproductive process	2024-01-12	76/18870	0.0472878	0.0472878	0.0497766	ADA	1
GO:0002260	BP	GO:0002260	lymphocyte homeostasis	2024-01-12	77/18870	0.0478961	0.0478961	0.0499885	ADA	1
GO:0009123	BP	GO:0009123	nucleoside monophosphate metabolic process	2024-01-12	77/18870	0.0478961	0.0478961	0.0499885	ADA	1
GO:0050853	BP	GO:0050853	B cell receptor signaling pathway	2024-01-12	77/18870	0.0478961	0.0478961	0.0499885	PLEKHA1	1
GO:0009166	BP	GO:0009166	nucleotide catabolic process	2024-01-12	78/18870	0.0485041	0.0485041	0.0501964	ADA	1
GO:0046209	BP	GO:0046209	nitric oxide metabolic process	2024-01-12	78/18870	0.0485041	0.0485041	0.0501964	RORA	1
GO:0055117	BP	GO:0055117	regulation of cardiac muscle contraction	2024-01-12	78/18870	0.0485041	0.0485041	0.0501964	FGF13	1
GO:2001057	BP	GO:2001057	reactive nitrogen species metabolic process	2024-01-12	79/18870	0.0491117	0.0491117	0.0506828	RORA	1
GO:0043242	BP	GO:0043242	negative regulation of protein-containing complex disassembly	2024-01-12	80/18870	0.0497189	0.0497189	0.0511662	FGF13	1
GO:1990229	CC	GO:1990229	iron-sulfur cluster assembly complex	2024-01-12	12/19886	0.00721928	0.00721928	0.143685	FXN	1
GO:0048787	CC	GO:0048787	presynaptic active zone membrane	2024-01-12	30/19886	0.0179587	0.0179587	0.143685	STX2	1
GO:0031252	CC	GO:0031252	cell leading edge	2024-02-12	423/19886	0.025875	0.025875	0.143685	PLEKHA1/STX2	2
GO:0031201	CC	GO:0031201	SNARE complex	2024-01-12	48/19886	0.0285915	0.0285915	0.143685	STX2	1
GO:0014704	CC	GO:0014704	intercalated disc	2024-01-12	50/19886	0.0297663	0.0297663	0.143685	FGF13	1
GO:0005759	CC	GO:0005759	mitochondrial matrix	2024-02-12	487/19886	0.0335812	0.0335812	0.143685	FXN/CCAR2	2
GO:0019005	CC	GO:0019005	SCF ubiquitin ligase complex	2024-01-12	64/19886	0.0379541	0.0379541	0.143685	FBXO31	1
GO:0016328	CC	GO:0016328	lateral plasma membrane	2024-01-12	67/19886	0.0397004	0.0397004	0.143685	FGF13	1
GO:0044291	CC	GO:0044291	cell-cell contact zone	2024-01-12	72/19886	0.0426044	0.0426044	0.143685	FGF13	1
GO:0048786	CC	GO:0048786	presynaptic active zone	2024-01-12	77/19886	0.0455003	0.0455003	0.143685	STX2	1
GO:0008083	MF	GO:0008083	growth factor activity	2024-02-12	162/18496	0.00475017	0.00475017	0.035085	FGF13/PDGFD	2
GO:0000014	MF	GO:0000014	single-stranded DNA endodeoxyribonuclease activity	2024-01-12	10/18496	0.00647055	0.00647055	0.035085	ENDOG	1
GO:0008199	MF	GO:0008199	ferric iron binding	2024-01-12	11/18496	0.00711549	0.00711549	0.035085	FXN	1
GO:0004000	MF	GO:0004000	adenosine deaminase activity	2024-01-12	13/18496	0.00840422	0.00840422	0.035085	ADA	1
GO:0005161	MF	GO:0005161	platelet-derived growth factor receptor binding	2024-01-12	14/18496	0.00904801	0.00904801	0.035085	PDGFD	1
GO:0016530	MF	GO:0016530	metallochaperone activity	2024-01-12	14/18496	0.00904801	0.00904801	0.035085	FXN	1
GO:0000774	MF	GO:0000774	adenyl-nucleotide exchange factor activity	2024-01-12	15/18496	0.00969141	0.00969141	0.035085	CCAR2	1
GO:0016722	MF	GO:0016722	oxidoreductase activity, acting on metal ions	2024-01-12	16/18496	0.0103344	0.0103344	0.035085	FXN	1
GO:0051537	MF	GO:0051537	2 iron, 2 sulfur cluster binding	2024-01-12	25/18496	0.0161044	0.0161044	0.035085	FXN	1
GO:0008198	MF	GO:0008198	ferrous iron binding	2024-01-12	27/18496	0.0173825	0.0173825	0.035085	FXN	1
GO:0043325	MF	GO:0043325	phosphatidylinositol-3,4-bisphosphate binding	2024-01-12	29/18496	0.018659	0.018659	0.035085	PLEKHA1	1
GO:0008327	MF	GO:0008327	methyl-CpG binding	2024-01-12	31/18496	0.019934	0.019934	0.035085	ZBTB4	1
GO:0019239	MF	GO:0019239	deaminase activity	2024-01-12	33/18496	0.0212074	0.0212074	0.035085	ADA	1
GO:0030332	MF	GO:0030332	cyclin binding	2024-01-12	34/18496	0.0218436	0.0218436	0.035085	FBXO31	1
GO:0000993	MF	GO:0000993	RNA polymerase II complex binding	2024-01-12	35/18496	0.0224794	0.0224794	0.035085	CCAR2	1
GO:0016814	MF	GO:0016814	hydrolase activity, acting on carbon-nitrogen (but not peptide) bonds, in cyclic amidines	2024-01-12	36/18496	0.0231148	0.0231148	0.035085	ADA	1
GO:0005484	MF	GO:0005484	SNAP receptor activity	2024-01-12	37/18496	0.0237498	0.0237498	0.035085	STX2	1
GO:0017080	MF	GO:0017080	sodium channel regulator activity	2024-01-12	39/18496	0.0250187	0.0250187	0.035085	FGF13	1
GO:0004520	MF	GO:0004520	DNA endonuclease activity	2024-01-12	40/18496	0.0256526	0.0256526	0.035085	ENDOG	1
GO:0048487	MF	GO:0048487	beta-tubulin binding	2024-01-12	40/18496	0.0256526	0.0256526	0.035085	FGF13	1
GO:0043175	MF	GO:0043175	RNA polymerase core enzyme binding	2024-01-12	41/18496	0.0262861	0.0262861	0.035085	CCAR2	1
GO:0001223	MF	GO:0001223	transcription coactivator binding	2024-01-12	44/18496	0.0281844	0.0281844	0.035085	RORA	1
GO:0001222	MF	GO:0001222	transcription corepressor binding	2024-01-12	47/18496	0.0300793	0.0300793	0.035085	RORA	1
GO:0060590	MF	GO:0060590	ATPase regulator activity	2024-01-12	49/18496	0.0313407	0.0313407	0.035085	CCAR2	1
GO:0004879	MF	GO:0004879	nuclear receptor activity	2024-01-12	52/18496	0.0332299	0.0332299	0.035085	RORA	1
GO:0098531	MF	GO:0098531	ligand-activated transcription factor activity	2024-01-12	52/18496	0.0332299	0.0332299	0.035085	RORA	1
GO:0016667	MF	GO:0016667	oxidoreductase activity, acting on a sulfur group of donors	2024-01-12	54/18496	0.0344876	0.0344876	0.035085	MSRB3	1
GO:0070063	MF	GO:0070063	RNA polymerase binding	2024-01-12	57/18496	0.0363712	0.0363712	0.035085	CCAR2	1
GO:0001098	MF	GO:0001098	basal transcription machinery binding	2024-01-12	60/18496	0.0382514	0.0382514	0.035085	CCAR2	1
GO:0001099	MF	GO:0001099	basal RNA polymerase II transcription machinery binding	2024-01-12	60/18496	0.0382514	0.0382514	0.035085	CCAR2	1
GO:0004536	MF	GO:0004536	DNA nuclease activity	2024-01-12	61/18496	0.0388774	0.0388774	0.035085	ENDOG	1
GO:0032934	MF	GO:0032934	sterol binding	2024-01-12	62/18496	0.0395031	0.0395031	0.035085	RORA	1
GO:0051536	MF	GO:0051536	iron-sulfur cluster binding	2024-01-12	70/18496	0.0444947	0.0444947	0.0371937	FXN	1
GO:0051540	MF	GO:0051540	metal cluster binding	2024-01-12	70/18496	0.0444947	0.0444947	0.0371937	FXN	1
GO:0004521	MF	GO:0004521	RNA endonuclease activity	2024-01-12	74/18496	0.0469816	0.0469816	0.0381504	ENDOG	1

## Sheet: KEGG
category	subcategory	ID	Description	GeneRatio	BgRatio	pvalue	p.adjust	qvalue	geneID	Count
Folding	sorting and degradation	hsa04130	SNARE interactions in vesicular transport	2024-01-07	33/8848	0.0258259	0.0258259	0.139571	STX2	1
Organismal Systems	Environmental adaptation	hsa04710	Circadian rhythm	2024-01-07	34/8848	0.0265995	0.0265995	0.139571	RORA	1
Human Diseases	Immune disease	hsa05340	Primary immunodeficiency	2024-01-07	38/8848	0.0296886	0.0296886	0.139571	ADA	1
Metabolism	Metabolism of cofactors and vitamins	hsa00860	Porphyrin metabolism	2024-01-07	46/8848	0.0358417	0.0358417	0.139571	FXN	1
Human Diseases	Immune disease	hsa05321	Inflammatory bowel disease	2024-01-07	65/8848	0.0503212	0.0503212	0.139571	RORA	1
Human Diseases	Cancer: specific types	hsa05218	Melanoma	2024-01-07	73/8848	0.0563618	0.0563618	0.139571	PDGFD	1
Organismal Systems	Nervous system	hsa04721	Synaptic vesicle cycle	2024-01-07	79/8848	0.0608707	0.0608707	0.139571	STX2	1
Human Diseases	Drug resistance: antineoplastic	hsa01521	EGFR tyrosine kinase inhibitor resistance	2024-01-07	80/8848	0.0616203	0.0616203	0.139571	PDGFD	1
Metabolism	Global and overview maps	hsa01232	Nucleotide metabolism	2024-01-07	85/8848	0.065361	0.065361	0.139571	ADA	1
Cellular Processes	Cellular community - eukaryotes	hsa04540	Gap junction	2024-01-07	92/8848	0.0705765	0.0705765	0.139571	PDGFD	1
Human Diseases	Cancer: specific types	hsa05215	Prostate cancer	2024-01-07	98/8848	0.0750271	0.0750271	0.139571	PDGFD	1
Human Diseases	Cancer: overview	hsa05231	Choline metabolism in cancer	2024-01-07	99/8848	0.075767	0.075767	0.139571	PDGFD	1
Organismal Systems	Immune system	hsa04659	Th17 cell differentiation	2024-01-07	108/8848	0.0824041	0.0824041	0.14012	RORA	1
Metabolism	Nucleotide metabolism	hsa00230	Purine metabolism	2024-01-07	128/8848	0.0970068	0.0970068	0.145797	ADA	1
Cellular Processes	Cell growth and death	hsa04210	Apoptosis	2024-01-07	136/8848	0.102792	0.102792	0.145797	ENDOG	1
Human Diseases	Neurodegenerative disease	hsa05017	Spinocerebellar ataxia	2024-01-07	144/8848	0.108545	0.108545	0.145797	RORA	1
Environmental Information Processing	Signal transduction	hsa04072	Phospholipase D signaling pathway	2024-01-07	149/8848	0.112125	0.112125	0.145797	PDGFD	1
Environmental Information Processing	Signal transduction	hsa04310	Wnt signaling pathway	2024-01-07	174/8848	0.129839	0.129839	0.159452	CCAR2	1
Cellular Processes	Cellular community - eukaryotes	hsa04510	Focal adhesion	2024-01-07	203/8848	0.150008	0.150008	0.172625	PDGFD	1
Environmental Information Processing	Signal transduction	hsa04015	Rap1 signaling pathway	2024-01-07	212/8848	0.156185	0.156185	0.172625	PDGFD	1
Cellular Processes	Cell motility	hsa04810	Regulation of actin cytoskeleton	2024-01-07	230/8848	0.168424	0.168424	0.174646	PDGFD	1
Environmental Information Processing	Signal transduction	hsa04014	Ras signaling pathway	2024-01-07	238/8848	0.173814	0.173814	0.174646	PDGFD	1
Environmental Information Processing	Signal transduction	hsa04020	Calcium signaling pathway	2024-01-07	254/8848	0.184505	0.184505	0.177328	PDGFD	1
Environmental Information Processing	Signal transduction	hsa04010	MAPK signaling pathway	2024-01-07	300/8848	0.214584	0.214584	0.197643	PDGFD	1
Environmental Information Processing	Signal transduction	hsa04151	PI3K-Akt signaling pathway	2024-01-07	362/8848	0.253618	0.253618	0.224251	PDGFD	1
