# Supplementary material for: Integrated stress response genes as novel biomarkers and therapeutic targets in ankylosing spondylitis: a transcriptomic and Mendelian randomization study
Source: Front Immunol. 2026 Mar 26;17:1718471. doi: 10.3389/fimmu.2026.1718471 (PMC13062218; doi:10.3389/fimmu.2026.1718471)
Supplement: Supplementary Table 4 — Summary table of correlation results between 4 genes and AS. [file DataSheet4.xlsx]

## Sheet: RORA_exposure_withFR
chr.exposure	pos.exposure	other_allele.exposure	effect_allele.exposure	beta.exposure	se.exposure	pval.exposure	eaf.exposure	samplesize.exposure	ncase.exposure	SNP	ncontrol.exposure	exposure	mr_keep.exposure	pval_origin.exposure	id.exposure	id	rsid	pval	r2	F
1	200881595	G	A	-0.0629153	0.0136532	4.06172017357724e-06	0.254529	31256	NA	rs7522462	NA	|| id:eqtl-a-ENSG00000069667	TRUE	reported	eqtl-a-ENSG00000069667	eqtl-a-ENSG00000069667	rs7522462	4.06172017357724e-06	0.000678914824955231	21.2332194866418
2	219349752	C	T	-0.0552233	0.012086	4.89587138127277e-06	0.588605	31256	NA	rs492400	NA	|| id:eqtl-a-ENSG00000069667	TRUE	reported	eqtl-a-ENSG00000069667	eqtl-a-ENSG00000069667	rs492400	4.89587138127277e-06	0.000667507486756895	20.8762140202537
3	46205686	C	T	0.0668323	0.0122269	4.59790506549079e-08	0.616408	31256	NA	rs7616215	NA	|| id:eqtl-a-ENSG00000069667	TRUE	reported	eqtl-a-ENSG00000069667	eqtl-a-ENSG00000069667	rs7616215	4.59790506549079e-08	0.000954974461939403	29.8753019838914
3	46298373	G	T	-0.105101	0.0212674	7.73250126991928e-07	0.0854911	31256	NA	rs13325613	NA	|| id:eqtl-a-ENSG00000069667	TRUE	reported	eqtl-a-ENSG00000069667	eqtl-a-ENSG00000069667	rs13325613	7.73250126991928e-07	0.000780750536424499	24.4206436960768
15	60674276	G	A	-0.140677	0.0290794	1.31280432856887e-06	0.0437341	24392	NA	rs75712029	NA	|| id:eqtl-a-ENSG00000069667	TRUE	reported	eqtl-a-ENSG00000069667	eqtl-a-ENSG00000069667	rs75712029	1.31280432856887e-06	0.000958542586974951	23.4012848244132
15	60691710	T	C	0.112055	0.0134262	7.05017666853981e-17	0.73336	31249	NA	rs12916384	NA	|| id:eqtl-a-ENSG00000069667	TRUE	reported	eqtl-a-ENSG00000069667	eqtl-a-ENSG00000069667	rs12916384	7.05017666853981e-17	0.0022240940272995	69.6511768374261
15	60701797	G	C	0.179374	0.0153957	2.26777519156725e-31	0.819336	30589	NA	rs11071528	NA	|| id:eqtl-a-ENSG00000069667	TRUE	reported	eqtl-a-ENSG00000069667	eqtl-a-ENSG00000069667	rs11071528	2.26777519156725e-31	0.00441806229816012	135.734957009931
15	60721057	C	T	0.105855	0.0134384	3.34811217386055e-15	0.733896	31255	NA	rs4775271	NA	|| id:eqtl-a-ENSG00000069667	TRUE	reported	eqtl-a-ENSG00000069667	eqtl-a-ENSG00000069667	rs4775271	3.34811217386055e-15	0.00198128434279606	62.044006383818
15	60731618	C	T	-0.189038	0.0157656	3.98015513542671e-33	0.169969	31255	NA	rs56261931	NA	|| id:eqtl-a-ENSG00000069667	TRUE	reported	eqtl-a-ENSG00000069667	eqtl-a-ENSG00000069667	rs56261931	3.98015513542671e-33	0.00457893569016896	143.763762146295
15	60748568	C	T	-0.191462	0.015887	1.90239195194969e-33	0.166711	31170	NA	rs10162677	NA	|| id:eqtl-a-ENSG00000069667	TRUE	reported	eqtl-a-ENSG00000069667	eqtl-a-ENSG00000069667	rs10162677	1.90239195194969e-33	0.00463794580290608	145.229059290975
15	60761489	T	C	-0.191588	0.0158883	1.75145909941339e-33	0.166673	31254	NA	rs62003261	NA	|| id:eqtl-a-ENSG00000069667	TRUE	reported	eqtl-a-ENSG00000069667	eqtl-a-ENSG00000069667	rs62003261	1.75145909941339e-33	0.00463084574752333	145.396500065633
15	60772674	T	C	-0.182512	0.0161502	1.29717927098395e-29	0.160284	31256	NA	rs28578662	NA	|| id:eqtl-a-ENSG00000069667	TRUE	reported	eqtl-a-ENSG00000069667	eqtl-a-ENSG00000069667	rs28578662	1.29717927098395e-29	0.00406932847956195	127.702455539466
15	60791954	A	C	-0.164494	0.021671	3.18419752172613e-14	0.0818144	31256	NA	rs2290430	NA	|| id:eqtl-a-ENSG00000069667	TRUE	reported	eqtl-a-ENSG00000069667	eqtl-a-ENSG00000069667	rs2290430	3.18419752172613e-14	0.00183996261432758	57.6121958346594
15	60806185	A	G	0.0780022	0.0121497	1.3610058752848e-10	0.603574	30589	NA	rs4775276	NA	|| id:eqtl-a-ENSG00000069667	TRUE	reported	eqtl-a-ENSG00000069667	eqtl-a-ENSG00000069667	rs4775276	1.3610058752848e-10	0.00134565123027819	41.2148950547552
15	60817188	A	C	-0.117031	0.02201	1.05380438162889e-07	0.0792581	30589	NA	rs72748705	NA	|| id:eqtl-a-ENSG00000069667	TRUE	reported	eqtl-a-ENSG00000069667	eqtl-a-ENSG00000069667	rs72748705	1.05380438162889e-07	0.00092341143778013	28.2704909420684
15	61006093	A	G	-0.128636	0.0221375	6.21012011068542e-09	0.07823	29158	NA	rs62002731	NA	|| id:eqtl-a-ENSG00000069667	TRUE	reported	eqtl-a-ENSG00000069667	eqtl-a-ENSG00000069667	rs62002731	6.21012011068542e-09	0.00115666488229354	33.762773522613
15	61043378	G	A	0.0845768	0.0169431	5.98191172687193e-07	0.14388	31256	NA	rs8025324	NA	|| id:eqtl-a-ENSG00000069667	TRUE	reported	eqtl-a-ENSG00000069667	eqtl-a-ENSG00000069667	rs8025324	5.98191172687193e-07	0.000796594416382566	24.9166103222786
15	61057770	T	C	0.0840194	0.0163497	2.76503096983568e-07	0.156881	30871	NA	rs2279292	NA	|| id:eqtl-a-ENSG00000069667	TRUE	reported	eqtl-a-ENSG00000069667	eqtl-a-ENSG00000069667	rs2279292	2.76503096983568e-07	0.000854707517921074	26.4065362357486
15	61072337	G	A	-0.142018	0.0285859	6.75771699355286e-07	0.0453286	26062	NA	rs11639085	NA	|| id:eqtl-a-ENSG00000069667	TRUE	reported	eqtl-a-ENSG00000069667	eqtl-a-ENSG00000069667	rs11639085	6.75771699355286e-07	0.000946159158863368	24.6802591332014
15	61086252	C	A	-0.0728757	0.0131778	3.19867414547751e-08	0.284471	31256	NA	rs11631297	NA	|| id:eqtl-a-ENSG00000069667	TRUE	reported	eqtl-a-ENSG00000069667	eqtl-a-ENSG00000069667	rs11631297	3.19867414547751e-08	0.0009775107033755	30.5810127906208
15	61114104	T	C	-0.0660797	0.011891	2.74447955592888e-08	0.49519	31256	NA	rs7169281	NA	|| id:eqtl-a-ENSG00000069667	TRUE	reported	eqtl-a-ENSG00000069667	eqtl-a-ENSG00000069667	rs7169281	2.74447955592888e-08	0.000987045308907552	30.8795936426426
15	61128890	G	A	0.0691337	0.0121873	1.4065008533637e-08	0.390225	31256	NA	rs341398	NA	|| id:eqtl-a-ENSG00000069667	TRUE	reported	eqtl-a-ENSG00000069667	eqtl-a-ENSG00000069667	rs341398	1.4065008533637e-08	0.00102845269019941	32.1763522355098

## Sheet: FBXO31_exposure_withFR
chr.exposure	pos.exposure	other_allele.exposure	effect_allele.exposure	beta.exposure	se.exposure	pval.exposure	eaf.exposure	samplesize.exposure	ncase.exposure	SNP	ncontrol.exposure	exposure	mr_keep.exposure	pval_origin.exposure	id.exposure	id	rsid	pval	r2	F
3	56849749	T	C	-0.0697199	0.0122363	1.21509434589258e-08	0.618137	31684	NA	rs1354034	NA	|| id:eqtl-a-ENSG00000103264	TRUE	reported	eqtl-a-ENSG00000103264	eqtl-a-ENSG00000103264	rs1354034	1.21509434589258e-08	0.00102359582179228	32.4627916038723
16	87046632	C	A	-0.0685477	0.0145499	2.46257802673763e-06	0.212015	31684	NA	rs35021400	NA	|| id:eqtl-a-ENSG00000103264	TRUE	reported	eqtl-a-ENSG00000103264	eqtl-a-ENSG00000103264	rs35021400	2.46257802673763e-06	0.000700038014032208	22.1941411030293
16	87064385	T	A	-0.0664373	0.0135645	9.68166385570256e-07	0.259578	31568	NA	rs55957868	NA	|| id:eqtl-a-ENSG00000103264	TRUE	reported	eqtl-a-ENSG00000103264	eqtl-a-ENSG00000103264	rs55957868	9.68166385570256e-07	0.000759345452562887	23.9877135167764
16	87202856	C	T	0.151553	0.0309703	9.91082938913112e-07	0.0383389	27337	NA	rs117614684	NA	|| id:eqtl-a-ENSG00000103264	TRUE	reported	eqtl-a-ENSG00000103264	eqtl-a-ENSG00000103264	rs117614684	9.91082938913112e-07	0.000875199653906631	23.9445387916011
16	87218718	G	A	-0.111529	0.0210464	1.16439411019742e-07	0.912538	31355	NA	rs9308340	NA	|| id:eqtl-a-ENSG00000103264	TRUE	reported	eqtl-a-ENSG00000103264	eqtl-a-ENSG00000103264	rs9308340	1.16439411019742e-07	0.00089479673698573	28.0797
16	87232383	C	T	-0.0665426	0.0121236	4.05125891753475e-08	0.597505	31684	NA	rs4843554	NA	|| id:eqtl-a-ENSG00000103264	TRUE	reported	eqtl-a-ENSG00000103264	eqtl-a-ENSG00000103264	rs4843554	4.05125891753475e-08	0.000949912475320755	30.1237419614046
16	87250072	T	C	0.154961	0.0280863	3.44437160261715e-08	0.0470198	29469	NA	rs79433123	NA	|| id:eqtl-a-ENSG00000103264	TRUE	reported	eqtl-a-ENSG00000103264	eqtl-a-ENSG00000103264	rs79433123	3.44437160261715e-08	0.00103191036974076	30.4387128886222
16	87269500	C	T	0.0825636	0.012331	2.14783047413054e-11	0.366686	31355	NA	rs12931307	NA	|| id:eqtl-a-ENSG00000103264	TRUE	reported	eqtl-a-ENSG00000103264	eqtl-a-ENSG00000103264	rs12931307	2.14783047413054e-11	0.00142775382708065	44.8283696167417
16	87287217	C	A	0.104505	0.0123927	3.37520378967927e-17	0.356802	31671	NA	rs11643650	NA	|| id:eqtl-a-ENSG00000103264	TRUE	reported	eqtl-a-ENSG00000103264	eqtl-a-ENSG00000103264	rs11643650	3.37520378967927e-17	0.0022403013876085	71.1074066659967
16	87297868	G	A	0.11165	0.0124654	3.34811217386053e-19	0.34729	31478	NA	rs11117264	NA	|| id:eqtl-a-ENSG00000103264	TRUE	reported	eqtl-a-ENSG00000103264	eqtl-a-ENSG00000103264	rs11117264	3.34811217386053e-19	0.00254209900374636	80.219032965704
16	87317037	G	C	0.109181	0.012238	4.60468578378574e-19	0.378317	31566	NA	rs11643227	NA	|| id:eqtl-a-ENSG00000103264	TRUE	reported	eqtl-a-ENSG00000103264	eqtl-a-ENSG00000103264	rs11643227	4.60468578378574e-19	0.00251512748770895	79.5876571261657
16	87330575	A	C	0.118387	0.0123635	1.01461201286958e-21	0.359456	31565	NA	rs11639752	NA	|| id:eqtl-a-ENSG00000103264	TRUE	reported	eqtl-a-ENSG00000103264	eqtl-a-ENSG00000103264	rs11639752	1.01461201286958e-21	0.00289640742301484	91.6848642139047
16	87347842	G	A	0.108333	0.0122322	8.27942163712333e-19	0.379323	31559	NA	rs35102374	NA	|| id:eqtl-a-ENSG00000103264	TRUE	reported	eqtl-a-ENSG00000103264	eqtl-a-ENSG00000103264	rs35102374	8.27942163712333e-19	0.00247919747693124	78.430479426227
16	87363254	T	C	-0.515805	0.0465062	1.38420368156875e-28	0.0165093	19383	NA	rs35557766	NA	|| id:eqtl-a-ENSG00000103264	TRUE	reported	eqtl-a-ENSG00000103264	eqtl-a-ENSG00000103264	rs35557766	1.38420368156875e-28	0.00630639089292713	122.999847010841
16	87363304	G	A	-0.216302	0.0443887	1.09920830243652e-06	0.0182821	27638	NA	rs71390885	NA	|| id:eqtl-a-ENSG00000103264	TRUE	reported	eqtl-a-ENSG00000103264	eqtl-a-ENSG00000103264	rs71390885	1.09920830243652e-06	0.000858413701476053	23.7435028021186
16	87374661	T	C	-0.387357	0.0345888	4.12382284321732e-29	0.0302637	26652	NA	rs56276323	NA	|| id:eqtl-a-ENSG00000103264	TRUE	reported	eqtl-a-ENSG00000103264	eqtl-a-ENSG00000103264	rs56276323	4.12382284321732e-29	0.00468363633435252	125.406265652862
16	87376053	A	C	0.0911872	0.0122585	1.01765366262053e-13	0.376752	31684	NA	rs34545354	NA	|| id:eqtl-a-ENSG00000103264	TRUE	reported	eqtl-a-ENSG00000103264	eqtl-a-ENSG00000103264	rs34545354	1.01765366262053e-13	0.00174339295534468	55.3306386568793
16	87386754	A	G	-0.291182	0.0116741	2.55858588690557e-137	0.467582	31480	NA	rs10779243	NA	|| id:eqtl-a-ENSG00000103264	TRUE	reported	eqtl-a-ENSG00000103264	eqtl-a-ENSG00000103264	rs10779243	2.55858588690557e-137	0.0193797585040702	622.092031529469
16	87404052	C	G	0.337788	0.011582	5.39510622515127e-187	0.530626	31180	NA	rs62053110	NA	|| id:eqtl-a-ENSG00000103264	TRUE	reported	eqtl-a-ENSG00000103264	eqtl-a-ENSG00000103264	rs62053110	5.39510622515127e-187	0.0265556139785629	850.537477551801
16	87421323	G	C	0.325967	0.0115914	5.33334895487626e-174	0.51858	31179	NA	rs1808437	NA	|| id:eqtl-a-ENSG00000103264	TRUE	reported	eqtl-a-ENSG00000103264	eqtl-a-ENSG00000103264	rs1808437	5.33334895487626e-174	0.0247363346455062	790.765341352715
16	87440895	G	A	0.282918	0.0116727	8.89201117857974e-130	0.520059	27284	NA	rs1050863	NA	|| id:eqtl-a-ENSG00000103264	TRUE	reported	eqtl-a-ENSG00000103264	eqtl-a-ENSG00000103264	rs1050863	8.89201117857974e-130	0.0210774849253207	587.417221360702
16	87452584	C	T	0.138498	0.0125027	1.61138753572e-28	0.659189	31553	NA	rs8046992	NA	|| id:eqtl-a-ENSG00000103264	TRUE	reported	eqtl-a-ENSG00000103264	eqtl-a-ENSG00000103264	rs8046992	1.61138753572e-28	0.00387394122113743	122.702060036401
16	87462814	G	A	-0.241972	0.0157101	1.57724805309858e-53	0.170082	31674	NA	rs9923598	NA	|| id:eqtl-a-ENSG00000103264	TRUE	reported	eqtl-a-ENSG00000103264	eqtl-a-ENSG00000103264	rs9923598	1.57724805309858e-53	0.00743410626850425	237.216506453687
16	87481379	G	C	0.271601	0.0120007	2.08929613085401e-113	0.612452	31682	NA	rs4559917	NA	|| id:eqtl-a-ENSG00000103264	TRUE	reported	eqtl-a-ENSG00000103264	eqtl-a-ENSG00000103264	rs4559917	2.08929613085401e-113	0.0159100584154503	512.179455660214
16	87500210	A	G	-0.285991	0.0118573	1.56314764264096e-128	0.410431	31669	NA	rs11866519	NA	|| id:eqtl-a-ENSG00000103264	TRUE	reported	eqtl-a-ENSG00000103264	eqtl-a-ENSG00000103264	rs11866519	1.56314764264096e-128	0.0180382066042856	581.708873379479
16	87518815	A	G	-0.229054	0.0147449	2.02348504969197e-54	0.200321	29693	NA	rs9308351	NA	|| id:eqtl-a-ENSG00000103264	TRUE	reported	eqtl-a-ENSG00000103264	eqtl-a-ENSG00000103264	rs9308351	2.02348504969197e-54	0.00806162719241295	241.303068347335
16	87529569	T	A	0.20133	0.0168942	9.62941712971562e-33	0.856545	29689	NA	rs934584	NA	|| id:eqtl-a-ENSG00000103264	TRUE	reported	eqtl-a-ENSG00000103264	eqtl-a-ENSG00000103264	rs934584	9.62941712971562e-33	0.00476073117090364	142.007887647856
16	87540268	G	A	-0.308533	0.0394236	5.02805477280639e-15	0.023233	26510	NA	rs76736432	NA	|| id:eqtl-a-ENSG00000103264	TRUE	reported	eqtl-a-ENSG00000103264	eqtl-a-ENSG00000103264	rs76736432	5.02805477280639e-15	0.00230504142416899	61.2432061991094
16	87556088	A	G	0.127875	0.0120003	1.63493315112983e-26	0.577329	31346	NA	rs11645728	NA	|| id:eqtl-a-ENSG00000103264	TRUE	reported	eqtl-a-ENSG00000103264	eqtl-a-ENSG00000103264	rs11645728	1.63493315112983e-26	0.00360939640080553	113.542741549535
16	87567021	G	A	-0.168352	0.017483	5.99652985155334e-22	0.132763	31562	NA	rs3849250	NA	|| id:eqtl-a-ENSG00000103264	TRUE	reported	eqtl-a-ENSG00000103264	eqtl-a-ENSG00000103264	rs3849250	5.99652985155334e-22	0.0029293150122647	92.7207901897256
16	87584748	G	A	-0.120775	0.0121953	4.03180946443465e-23	0.616035	31231	NA	rs9939461	NA	|| id:eqtl-a-ENSG00000103264	TRUE	reported	eqtl-a-ENSG00000103264	eqtl-a-ENSG00000103264	rs9939461	4.03180946443465e-23	0.00313055623524895	98.071157945594
16	87597401	G	A	-0.109117	0.0122819	6.43872682901463e-19	0.628345	31231	NA	rs11648544	NA	|| id:eqtl-a-ENSG00000103264	TRUE	reported	eqtl-a-ENSG00000103264	eqtl-a-ENSG00000103264	rs11648544	6.43872682901463e-19	0.00252099273718728	78.9270567263963
16	87609343	C	G	0.0707784	0.0127999	3.21329057359511e-08	0.314911	31565	NA	rs6540061	NA	|| id:eqtl-a-ENSG00000103264	TRUE	reported	eqtl-a-ENSG00000103264	eqtl-a-ENSG00000103264	rs6540061	3.21329057359511e-08	0.000967747468068236	30.5746018281441
16	87619585	G	A	-0.366632	0.0520045	1.78648757485205e-12	0.0132271	5897	NA	rs74327011	NA	|| id:eqtl-a-ENSG00000103264	TRUE	reported	eqtl-a-ENSG00000103264	eqtl-a-ENSG00000103264	rs74327011	1.78648757485205e-12	0.00835800579189946	49.6857176592177
16	87647506	A	G	0.135739	0.0143085	2.38231946935868e-21	0.77942	28588	NA	rs2544629	NA	|| id:eqtl-a-ENSG00000103264	TRUE	reported	eqtl-a-ENSG00000103264	eqtl-a-ENSG00000103264	rs2544629	2.38231946935868e-21	0.00313813976393786	89.989262173883
16	87667963	G	A	0.0898464	0.0147951	1.25860658605516e-09	0.202352	31566	NA	rs7205645	NA	|| id:eqtl-a-ENSG00000103264	TRUE	reported	eqtl-a-ENSG00000103264	eqtl-a-ENSG00000103264	rs7205645	1.25860658605516e-09	0.00116691418281608	36.8755098218165
16	87682991	G	A	0.087149	0.0189129	4.06949013472449e-06	0.111261	27284	NA	rs748553	NA	|| id:eqtl-a-ENSG00000103264	TRUE	reported	eqtl-a-ENSG00000103264	eqtl-a-ENSG00000103264	rs748553	4.06949013472449e-06	0.000777611507828773	21.2313068651291
16	87732477	T	C	-0.132756	0.0255468	2.02969134590074e-07	0.0574772	31355	NA	rs3751726	NA	|| id:eqtl-a-ENSG00000103264	TRUE	reported	eqtl-a-ENSG00000103264	eqtl-a-ENSG00000103264	rs3751726	2.02969134590074e-07	0.000860507423367247	27.0027252903968
16	87745998	T	C	-0.101754	0.0211877	1.56621002689961e-06	0.0862114	31684	NA	rs3794671	NA	|| id:eqtl-a-ENSG00000103264	TRUE	reported	eqtl-a-ENSG00000103264	eqtl-a-ENSG00000103264	rs3794671	1.56621002689961e-06	0.000727410090545286	23.0625824438394
16	87788686	C	G	-0.0679564	0.0135975	5.79882496557792e-07	0.257616	31566	NA	rs1019797	NA	|| id:eqtl-a-ENSG00000103264	TRUE	reported	eqtl-a-ENSG00000103264	eqtl-a-ENSG00000103264	rs1019797	5.79882496557792e-07	0.000790641368081685	24.9755508458196
16	87816334	G	A	-0.0913544	0.0151174	1.51091488592034e-09	0.191133	30293	NA	rs58458111	NA	|| id:eqtl-a-ENSG00000103264	TRUE	reported	eqtl-a-ENSG00000103264	eqtl-a-ENSG00000103264	rs58458111	1.51091488592034e-09	0.00120403531284172	36.5153994917392

## Sheet: PDGFD_exposure_withFR
chr.exposure	pos.exposure	other_allele.exposure	effect_allele.exposure	beta.exposure	se.exposure	pval.exposure	eaf.exposure	samplesize.exposure	ncase.exposure	SNP	ncontrol.exposure	exposure	mr_keep.exposure	pval_origin.exposure	id.exposure	id	rsid	pval	r2	F
1	185391167	G	A	0.06169	0.0128086	1.46318755960077e-06	0.314428	31569	NA	rs10489481	NA	|| id:eqtl-a-ENSG00000170962	TRUE	reported	eqtl-a-ENSG00000170962	eqtl-a-ENSG00000170962	rs10489481	1.46318755960077e-06	0.000734254115094233	23.1952308448781
1	185409061	G	A	-0.0617703	0.0130369	2.15839039654594e-06	0.704724	31569	NA	rs10732976	NA	|| id:eqtl-a-ENSG00000170962	TRUE	reported	eqtl-a-ENSG00000170962	eqtl-a-ENSG00000170962	rs10732976	2.15839039654594e-06	0.000710626169520554	22.4483
11	103218452	C	A	-0.222833	0.0366731	1.23060875360442e-09	0.026999	1926	NA	rs184361555	NA	|| id:eqtl-a-ENSG00000170962	TRUE	reported	eqtl-a-ENSG00000170962	eqtl-a-ENSG00000170962	rs184361555	1.23060875360442e-09	0.0188088017968858	36.8818378349508
11	103305629	C	T	-0.243655	0.0379112	1.29981037753031e-10	0.0252101	1428	NA	rs184303935	NA	|| id:eqtl-a-ENSG00000170962	TRUE	reported	eqtl-a-ENSG00000170962	eqtl-a-ENSG00000170962	rs184303935	1.29981037753031e-10	0.0281127462172404	41.2483813834908
11	103360988	C	T	-0.233067	0.0369285	2.76522197800558e-10	0.0266106	1428	NA	rs181363495	NA	|| id:eqtl-a-ENSG00000170962	TRUE	reported	eqtl-a-ENSG00000170962	eqtl-a-ENSG00000170962	rs181363495	2.76522197800558e-10	0.0271369928145184	39.7767737776932
11	103363338	G	T	-0.221201	0.0366738	1.62341666554273e-09	0.026999	1926	NA	rs182019378	NA	|| id:eqtl-a-ENSG00000170962	TRUE	reported	eqtl-a-ENSG00000170962	eqtl-a-ENSG00000170962	rs182019378	1.62341666554273e-09	0.0185386986476007	36.3421931652675
11	103409355	C	T	-0.221615	0.0366736	1.51269022326946e-09	0.026999	1926	NA	rs181567071	NA	|| id:eqtl-a-ENSG00000170962	TRUE	reported	eqtl-a-ENSG00000170962	eqtl-a-ENSG00000170962	rs181567071	1.51269022326946e-09	0.0186070644334382	36.4788
11	103446223	C	A	-0.208716	0.0418764	6.22185663777704e-07	0.0205884	27272	NA	rs147044851	NA	|| id:eqtl-a-ENSG00000170962	TRUE	reported	eqtl-a-ENSG00000170962	eqtl-a-ENSG00000170962	rs147044851	6.22185663777704e-07	0.000910039857075173	24.8393917389479
11	103469266	T	C	-0.244923	0.0376561	7.80009693716499e-11	0.0255602	1428	NA	rs187095510	NA	|| id:eqtl-a-ENSG00000170962	TRUE	reported	eqtl-a-ENSG00000170962	eqtl-a-ENSG00000170962	rs187095510	7.80009693716499e-11	0.0287727334523068	42.2454345303069
11	103472821	G	A	0.162559	0.0324436	5.42612757064713e-07	0.965195	31163	NA	rs7931907	NA	|| id:eqtl-a-ENSG00000170962	TRUE	reported	eqtl-a-ENSG00000170962	eqtl-a-ENSG00000170962	rs7931907	5.42612757064713e-07	0.000804961243176799	25.1036047275019
11	103483389	G	A	-0.167627	0.0290172	7.61342370536965e-09	0.0438982	30543	NA	rs117365877	NA	|| id:eqtl-a-ENSG00000170962	TRUE	reported	eqtl-a-ENSG00000170962	eqtl-a-ENSG00000170962	rs117365877	7.61342370536965e-09	0.0010914176964565	33.3694078297035
11	103493990	A	T	0.357559	0.0190331	9.75663369370955e-79	0.893193	31562	NA	rs1905067	NA	|| id:eqtl-a-ENSG00000170962	TRUE	reported	eqtl-a-ENSG00000170962	eqtl-a-ENSG00000170962	rs1905067	9.75663369370955e-79	0.0110581533428105	352.897716563184
11	103504918	T	G	0.223983	0.0136373	1.27938130415752e-60	0.751198	31568	NA	rs4754972	NA	|| id:eqtl-a-ENSG00000170962	TRUE	reported	eqtl-a-ENSG00000170962	eqtl-a-ENSG00000170962	rs4754972	1.27938130415752e-60	0.00847287612171636	269.740283666643
11	103524429	A	G	-0.385305	0.0188171	3.49542509598595e-93	0.109048	31568	NA	rs17101293	NA	|| id:eqtl-a-ENSG00000170962	TRUE	reported	eqtl-a-ENSG00000170962	eqtl-a-ENSG00000170962	rs17101293	3.49542509598595e-93	0.0131077030787765	419.25320186959
11	103544100	C	A	-0.382756	0.0185651	1.93152351608379e-94	0.112407	31568	NA	rs12365314	NA	|| id:eqtl-a-ENSG00000170962	TRUE	reported	eqtl-a-ENSG00000170962	eqtl-a-ENSG00000170962	rs12365314	1.93152351608379e-94	0.013285981983195	425.032278475637
11	103554880	T	C	-0.388174	0.0186781	6.24597152533266e-96	0.110799	31569	NA	rs11604394	NA	|| id:eqtl-a-ENSG00000170962	TRUE	reported	eqtl-a-ENSG00000170962	eqtl-a-ENSG00000170962	rs11604394	6.24597152533266e-96	0.0134966269083132	431.876903045445
11	103568096	C	T	-0.384986	0.0184895	2.7352687263067e-96	0.113388	31568	NA	rs75222580	NA	|| id:eqtl-a-ENSG00000170962	TRUE	reported	eqtl-a-ENSG00000170962	eqtl-a-ENSG00000170962	rs75222580	2.7352687263067e-96	0.0135477920158945	433.522880594147
11	103578964	G	A	-0.394385	0.0186488	2.87872381083522e-99	0.111063	31569	NA	rs76675343	NA	|| id:eqtl-a-ENSG00000170962	TRUE	reported	eqtl-a-ENSG00000170962	eqtl-a-ENSG00000170962	rs76675343	2.87872381083522e-99	0.0139691085041319	447.209972783878
11	103586172	C	T	0.25098	0.0408643	8.1489189821385e-10	0.978376	26602	NA	rs7944415	NA	|| id:eqtl-a-ENSG00000170962	TRUE	reported	eqtl-a-ENSG00000170962	eqtl-a-ENSG00000170962	rs7944415	8.1489189821385e-10	0.00141599076266908	37.7187637079873
11	103589232	G	A	-0.415167	0.0186701	1.50660706618673e-109	0.110365	31569	NA	rs12362382	NA	|| id:eqtl-a-ENSG00000170962	TRUE	reported	eqtl-a-ENSG00000170962	eqtl-a-ENSG00000170962	rs12362382	1.50660706618673e-109	0.0154220338083732	494.45280916856
11	103597129	C	T	0.238533	0.0422467	1.63840022901021e-08	0.979789	26103	NA	rs1842950	NA	|| id:eqtl-a-ENSG00000170962	TRUE	reported	eqtl-a-ENSG00000170962	eqtl-a-ENSG00000170962	rs1842950	1.63840022901021e-08	0.00121980625835371	31.8770469706829
11	103610063	G	T	-0.412967	0.0185323	5.30884444230981e-110	0.112231	31565	NA	rs11225991	NA	|| id:eqtl-a-ENSG00000170962	TRUE	reported	eqtl-a-ENSG00000170962	eqtl-a-ENSG00000170962	rs11225991	5.30884444230981e-110	0.0154877168077573	496.52890466557
11	103620701	G	A	-0.415539	0.0186406	4.39541615437825e-110	0.110742	31569	NA	rs12362803	NA	|| id:eqtl-a-ENSG00000170962	TRUE	reported	eqtl-a-ENSG00000170962	eqtl-a-ENSG00000170962	rs12362803	4.39541615437825e-110	0.0154974353347741	496.908346174969
11	103635310	C	T	-0.414641	0.0186161	6.69884609416516e-110	0.111084	31564	NA	rs79914375	NA	|| id:eqtl-a-ENSG00000170962	TRUE	reported	eqtl-a-ENSG00000170962	eqtl-a-ENSG00000170962	rs79914375	6.69884609416516e-110	0.0154739874636097	496.066113142335
11	103651279	C	A	-0.368622	0.0203977	5.31495999506644e-73	0.0916043	31684	NA	rs11226010	NA	|| id:eqtl-a-ENSG00000170962	TRUE	reported	eqtl-a-ENSG00000170962	eqtl-a-ENSG00000170962	rs11226010	5.31495999506644e-73	0.0102024964310073	326.567293574349
11	103663377	G	A	-0.359078	0.0199686	2.68596284026013e-72	0.0960784	31569	NA	rs10895525	NA	|| id:eqtl-a-ENSG00000170962	TRUE	reported	eqtl-a-ENSG00000170962	eqtl-a-ENSG00000170962	rs10895525	2.68596284026013e-72	0.0101390144560866	323.337
11	103677956	C	T	-0.364166	0.0200448	9.28538680439694e-74	0.0952138	31568	NA	rs76036093	NA	|| id:eqtl-a-ENSG00000170962	TRUE	reported	eqtl-a-ENSG00000170962	eqtl-a-ENSG00000170962	rs76036093	9.28538680439694e-74	0.0103473953104689	330.040944491554
11	103693077	C	A	-0.275851	0.0168486	3.01092543205303e-60	0.142871	31060	NA	rs7118118	NA	|| id:eqtl-a-ENSG00000170962	TRUE	reported	eqtl-a-ENSG00000170962	eqtl-a-ENSG00000170962	rs7118118	3.01092543205303e-60	0.00855634079042309	268.036241697105
11	103707398	A	G	-0.362245	0.020024	3.77920107961877e-73	0.0954556	31569	NA	rs79718248	NA	|| id:eqtl-a-ENSG00000170962	TRUE	reported	eqtl-a-ENSG00000170962	eqtl-a-ENSG00000170962	rs79718248	3.77920107961877e-73	0.0102603755890175	327.246952865276
11	103717688	A	G	-0.337435	0.0229931	9.23846887537949e-49	0.0710431	31017	NA	rs1517111	NA	|| id:eqtl-a-ENSG00000170962	TRUE	reported	eqtl-a-ENSG00000170962	eqtl-a-ENSG00000170962	rs1517111	9.23846887537949e-49	0.00689573013938342	215.356107876763
11	103731910	C	T	-0.303119	0.0222978	4.33510878387529e-42	0.0761202	31566	NA	rs7103179	NA	|| id:eqtl-a-ENSG00000170962	TRUE	reported	eqtl-a-ENSG00000170962	eqtl-a-ENSG00000170962	rs7103179	4.33510878387529e-42	0.00582033005962956	184.788427642225
11	103750927	T	C	-0.283571	0.0226242	4.86407205691459e-36	0.0739063	31568	NA	rs78551411	NA	|| id:eqtl-a-ENSG00000170962	TRUE	reported	eqtl-a-ENSG00000170962	eqtl-a-ENSG00000170962	rs78551411	4.86407205691459e-36	0.00495192618361225	157.090401986696
11	103761546	T	C	-0.267098	0.0206196	2.23614519872252e-38	0.0905333	31684	NA	rs17405682	NA	|| id:eqtl-a-ENSG00000170962	TRUE	reported	eqtl-a-ENSG00000170962	eqtl-a-ENSG00000170962	rs17405682	2.23614519872252e-38	0.00526801349194512	167.785097609761
11	103775113	C	A	-0.172489	0.0123434	2.23408658105638e-44	0.356214	31684	NA	rs1487911	NA	|| id:eqtl-a-ENSG00000170962	TRUE	reported	eqtl-a-ENSG00000170962	eqtl-a-ENSG00000170962	rs1487911	2.23408658105638e-44	0.00612554488628066	195.265621415874
11	103785930	C	A	-0.164995	0.0121634	6.47589800464954e-42	0.383156	31559	NA	rs10791651	NA	|| id:eqtl-a-ENSG00000170962	TRUE	reported	eqtl-a-ENSG00000170962	eqtl-a-ENSG00000170962	rs10791651	6.47589800464954e-42	0.00579673624653482	183.994171414489
11	103796960	T	C	-0.193571	0.0122179	1.56134903796965e-56	0.3702	31562	NA	rs10895546	NA	|| id:eqtl-a-ENSG00000170962	TRUE	reported	eqtl-a-ENSG00000170962	eqtl-a-ENSG00000170962	rs10895546	1.56134903796965e-56	0.00789010387833024	250.992031602076
11	103808152	C	T	-0.191143	0.012248	6.62674104688276e-55	0.366311	31300	NA	rs10895547	NA	|| id:eqtl-a-ENSG00000170962	TRUE	reported	eqtl-a-ENSG00000170962	eqtl-a-ENSG00000170962	rs10895547	6.62674104688276e-55	0.00772104147279725	243.533488177845
11	103818395	T	C	0.260857	0.0263059	3.53997341083434e-23	0.0537217	30856	NA	rs35045740	NA	|| id:eqtl-a-ENSG00000170962	TRUE	reported	eqtl-a-ENSG00000170962	eqtl-a-ENSG00000170962	rs35045740	3.53997341083434e-23	0.00317670738519554	98.3264841311229
11	103828811	C	T	-0.190466	0.0122525	1.71474679579013e-54	0.365797	31684	NA	rs10750679	NA	|| id:eqtl-a-ENSG00000170962	TRUE	reported	eqtl-a-ENSG00000170962	eqtl-a-ENSG00000170962	rs10750679	1.71474679579013e-54	0.00756912646906268	241.634023274235
11	103840056	T	G	-0.264858	0.0393082	1.60361459408822e-11	0.0233998	28494	NA	rs11226096	NA	|| id:eqtl-a-ENSG00000170962	TRUE	reported	eqtl-a-ENSG00000170962	eqtl-a-ENSG00000170962	rs11226096	1.60361459408822e-11	0.00159079798256577	45.3972339474416
11	103857682	G	A	-0.174089	0.0158748	5.5309534074031e-28	0.167399	31234	NA	rs12574418	NA	|| id:eqtl-a-ENSG00000170962	TRUE	reported	eqtl-a-ENSG00000170962	eqtl-a-ENSG00000170962	rs12574418	5.5309534074031e-28	0.00383556689867486	120.253666361554
11	103877311	A	G	-0.185608	0.0169502	6.61606860555998e-28	0.142585	31568	NA	rs12363710	NA	|| id:eqtl-a-ENSG00000170962	TRUE	reported	eqtl-a-ENSG00000170962	eqtl-a-ENSG00000170962	rs12363710	6.61606860555998e-28	0.00378399171236176	119.899179895455
11	103888075	C	T	-0.159693	0.0170436	7.26775033810323e-21	0.141102	27821	NA	rs11226113	NA	|| id:eqtl-a-ENSG00000170962	TRUE	reported	eqtl-a-ENSG00000170962	eqtl-a-ENSG00000170962	rs11226113	7.26775033810323e-21	0.0031456331470294	87.7845063702447
11	103899274	C	T	-0.182797	0.0169432	3.8886602433123e-27	0.142768	31562	NA	rs11226119	NA	|| id:eqtl-a-ENSG00000170962	TRUE	reported	eqtl-a-ENSG00000170962	eqtl-a-ENSG00000170962	rs11226119	3.8886602433123e-27	0.00367437972484904	116.391089174451
11	103910619	T	A	-0.0703313	0.0125419	2.05149281375282e-08	0.659073	31566	NA	rs260809	NA	|| id:eqtl-a-ENSG00000170962	TRUE	reported	eqtl-a-ENSG00000170962	eqtl-a-ENSG00000170962	rs260809	2.05149281375282e-08	0.00099521895040834	31.4443849985233
11	103921344	C	T	-0.132124	0.0134457	8.64967918775696e-23	0.264645	31346	NA	rs17331117	NA	|| id:eqtl-a-ENSG00000170962	TRUE	reported	eqtl-a-ENSG00000170962	eqtl-a-ENSG00000170962	rs17331117	8.64967918775696e-23	0.00307099207849298	96.5536913295063
11	103933854	G	A	-0.132387	0.0134275	6.24165845090976e-23	0.265749	31568	NA	rs11226141	NA	|| id:eqtl-a-ENSG00000170962	TRUE	reported	eqtl-a-ENSG00000170962	eqtl-a-ENSG00000170962	rs11226141	6.24165845090976e-23	0.00306985610782414	97.2014724334161
11	103944425	T	G	-0.131243	0.0134454	1.65196179822901e-22	0.264704	31684	NA	rs10502025	NA	|| id:eqtl-a-ENSG00000170962	TRUE	reported	eqtl-a-ENSG00000170962	eqtl-a-ENSG00000170962	rs10502025	1.65196179822901e-22	0.00299820125367054	95.2746647380507
11	103958556	G	A	-0.13387	0.0134083	1.78731047224836e-23	0.266872	30902	NA	rs66580623	NA	|| id:eqtl-a-ENSG00000170962	TRUE	reported	eqtl-a-ENSG00000170962	eqtl-a-ENSG00000170962	rs66580623	1.78731047224836e-23	0.00321539124773328	99.6760871732636
11	103970338	C	T	-0.056331	0.011926	2.31931640577478e-06	0.463481	30076	NA	rs621196	NA	|| id:eqtl-a-ENSG00000170962	TRUE	reported	eqtl-a-ENSG00000170962	eqtl-a-ENSG00000170962	rs621196	2.31931640577478e-06	0.000741247423439503	22.3088113614613
11	103983438	T	C	0.503505	0.0318197	2.1389468841695e-56	0.0356472	31150	NA	rs11226170	NA	|| id:eqtl-a-ENSG00000170962	TRUE	reported	eqtl-a-ENSG00000170962	eqtl-a-ENSG00000170962	rs11226170	2.1389468841695e-56	0.00797407624862429	250.373020548602
11	103993732	T	C	0.197204	0.020386	3.91201039387352e-22	0.0933985	31569	NA	rs4755009	NA	|| id:eqtl-a-ENSG00000170962	TRUE	reported	eqtl-a-ENSG00000170962	eqtl-a-ENSG00000170962	rs4755009	3.91201039387352e-22	0.0029554331874554	93.5707013846503
11	104012998	T	C	0.212759	0.0205697	4.49262324670293e-25	0.0914547	31569	NA	rs78743673	NA	|| id:eqtl-a-ENSG00000170962	TRUE	reported	eqtl-a-ENSG00000170962	eqtl-a-ENSG00000170962	rs78743673	4.49262324670293e-25	0.00337745714025451	106.977501472609
11	104023820	C	G	0.57305	0.0292471	1.76725817784192e-85	0.0420865	31176	NA	rs75766646	NA	|| id:eqtl-a-ENSG00000170962	TRUE	reported	eqtl-a-ENSG00000170962	eqtl-a-ENSG00000170962	rs75766646	1.76725817784192e-85	0.0121642063674525	383.876522538747
11	104038199	A	C	0.211567	0.0203602	2.72458273325774e-25	0.0935565	31567	NA	rs80309192	NA	|| id:eqtl-a-ENSG00000170962	TRUE	reported	eqtl-a-ENSG00000170962	eqtl-a-ENSG00000170962	rs80309192	2.72458273325774e-25	0.00340890945623646	107.970287921592
11	104062769	G	A	0.577625	0.0342808	1.05633093881069e-63	0.0304776	31291	NA	rs78196713	NA	|| id:eqtl-a-ENSG00000170962	TRUE	reported	eqtl-a-ENSG00000170962	eqtl-a-ENSG00000170962	rs78196713	1.05633093881069e-63	0.0089918253038369	283.897982998991
11	104076304	G	A	-0.198636	0.0434433	4.82169793900618e-06	0.0191064	6804	NA	rs116906166	NA	|| id:eqtl-a-ENSG00000170962	TRUE	reported	eqtl-a-ENSG00000170962	eqtl-a-ENSG00000170962	rs116906166	4.82169793900618e-06	0.00306318788258598	20.8998240651745
11	104083273	G	A	0.0849101	0.0173982	1.05869289867316e-06	0.135073	31568	NA	rs139553375	NA	|| id:eqtl-a-ENSG00000170962	TRUE	reported	eqtl-a-ENSG00000170962	eqtl-a-ENSG00000170962	rs139553375	1.05869289867316e-06	0.00075393767236471	23.8167529131191
11	104097290	C	T	0.0849646	0.0174219	1.0782016695999e-06	0.134639	31568	NA	rs4755012	NA	|| id:eqtl-a-ENSG00000170962	TRUE	reported	eqtl-a-ENSG00000170962	eqtl-a-ENSG00000170962	rs4755012	1.0782016695999e-06	0.00075285415162554	23.7824989032471
11	104114405	C	T	-0.187008	0.0349366	8.66044085294864e-08	0.0298546	1926	NA	rs183448896	NA	|| id:eqtl-a-ENSG00000170962	TRUE	reported	eqtl-a-ENSG00000170962	eqtl-a-ENSG00000170962	rs183448896	8.66044085294864e-08	0.014658501878093	28.6225208896678
11	104133028	G	A	0.373007	0.027363	2.59119442135466e-42	0.0491077	31354	NA	rs78577847	NA	|| id:eqtl-a-ENSG00000170962	TRUE	reported	eqtl-a-ENSG00000170962	eqtl-a-ENSG00000170962	rs78577847	2.59119442135466e-42	0.00589178987454086	185.814174216802
11	104140745	A	C	-0.133769	0.0231775	7.85217554099565e-09	0.070798	31354	NA	rs7950244	NA	|| id:eqtl-a-ENSG00000170962	TRUE	reported	eqtl-a-ENSG00000170962	eqtl-a-ENSG00000170962	rs7950244	7.85217554099565e-09	0.00106126460829982	33.3081167248651
11	104155042	T	G	0.520499	0.0516778	7.34683015698539e-24	0.0133477	21782	NA	rs1948191	NA	|| id:eqtl-a-ENSG00000170962	TRUE	reported	eqtl-a-ENSG00000170962	eqtl-a-ENSG00000170962	rs1948191	7.34683015698539e-24	0.00463570795753736	101.43594674065
11	104157927	A	G	-0.187008	0.0349366	8.66044085294864e-08	0.0298546	1926	NA	rs180690730	NA	|| id:eqtl-a-ENSG00000170962	TRUE	reported	eqtl-a-ENSG00000170962	eqtl-a-ENSG00000170962	rs180690730	8.66044085294864e-08	0.014658501878093	28.6225208896678
11	104215015	G	A	0.133721	0.0242551	3.52768663726692e-08	0.0642046	30704	NA	rs12275850	NA	|| id:eqtl-a-ENSG00000170962	TRUE	reported	eqtl-a-ENSG00000170962	eqtl-a-ENSG00000170962	rs12275850	3.52768663726692e-08	0.000988936560441111	30.3923864207535
11	104228525	A	G	-0.143095	0.0280871	3.49108159947994e-07	0.0470326	29760	NA	rs72973007	NA	|| id:eqtl-a-ENSG00000170962	TRUE	reported	eqtl-a-ENSG00000170962	eqtl-a-ENSG00000170962	rs72973007	3.49108159947994e-07	0.000871412079132024	25.9540973647574
11	104299380	G	A	0.250053	0.0432013	7.12295170904502e-09	0.0193078	29780	NA	rs117113585	NA	|| id:eqtl-a-ENSG00000170962	TRUE	reported	eqtl-a-ENSG00000170962	eqtl-a-ENSG00000170962	rs117113585	7.12295170904502e-09	0.00112371845862751	33.4997325288117
11	104328604	T	C	0.153025	0.0328929	3.28412742867965e-06	0.0338351	28128	NA	rs78507081	NA	|| id:eqtl-a-ENSG00000170962	TRUE	reported	eqtl-a-ENSG00000170962	eqtl-a-ENSG00000170962	rs78507081	3.28412742867965e-06	0.000768860506206515	21.6416099767663
11	104539394	C	T	0.0599911	0.0126257	2.02008665669635e-06	0.332256	31684	NA	rs6591092	NA	|| id:eqtl-a-ENSG00000170962	TRUE	reported	eqtl-a-ENSG00000170962	eqtl-a-ENSG00000170962	rs6591092	2.02008665669635e-06	0.000712054708666473	22.5753921942831
11	104551887	A	G	0.0603428	0.0126206	1.74248881880514e-06	0.332782	31684	NA	rs10895718	NA	|| id:eqtl-a-ENSG00000170962	TRUE	reported	eqtl-a-ENSG00000170962	eqtl-a-ENSG00000170962	rs10895718	1.74248881880514e-06	0.000721003986898779	22.8593299809812
11	104563568	A	T	0.0600527	0.0126023	1.88668762121895e-06	0.334724	31561	NA	rs6591093	NA	|| id:eqtl-a-ENSG00000170962	TRUE	reported	eqtl-a-ENSG00000170962	eqtl-a-ENSG00000170962	rs6591093	1.88668762121895e-06	0.00071895605003381	22.7058584973549
11	104573828	T	C	0.0607258	0.0126244	1.5093153885122e-06	0.332369	31684	NA	rs2155161	NA	|| id:eqtl-a-ENSG00000170962	TRUE	reported	eqtl-a-ENSG00000170962	eqtl-a-ENSG00000170962	rs2155161	1.5093153885122e-06	0.000729739667487415	23.136495764062
11	104589282	A	C	0.0611544	0.0126271	1.2789100494801e-06	0.332069	31568	NA	rs7479589	NA	|| id:eqtl-a-ENSG00000170962	TRUE	reported	eqtl-a-ENSG00000170962	eqtl-a-ENSG00000170962	rs7479589	1.2789100494801e-06	0.000742469369146827	23.4542021331504
11	104600836	G	A	0.0619999	0.012499	7.0347715735501e-07	0.346221	31561	NA	rs4755048	NA	|| id:eqtl-a-ENSG00000170962	TRUE	reported	eqtl-a-ENSG00000170962	eqtl-a-ENSG00000170962	rs4755048	7.0347715735501e-07	0.000779008570501719	24.6038981239701
11	104612319	G	C	0.060037	0.0125228	1.63489550583622e-06	0.343526	31565	NA	rs12282056	NA	|| id:eqtl-a-ENSG00000170962	TRUE	reported	eqtl-a-ENSG00000170962	eqtl-a-ENSG00000170962	rs12282056	1.63489550583622e-06	0.000727634295029792	22.9830445054117
11	104630416	A	C	0.199133	0.0384034	2.15779409362579e-07	0.024577	30668	NA	rs77119048	NA	|| id:eqtl-a-ENSG00000170962	TRUE	reported	eqtl-a-ENSG00000170962	eqtl-a-ENSG00000170962	rs77119048	2.15779409362579e-07	0.00087595355275724	26.8855421350045
11	104642932	C	T	0.208817	0.0384392	5.56634345884456e-08	0.0245254	30783	NA	rs7114438	NA	|| id:eqtl-a-ENSG00000170962	TRUE	reported	eqtl-a-ENSG00000170962	eqtl-a-ENSG00000170962	rs7114438	5.56634345884456e-08	0.000957758317872006	29.5090212930139
11	104653578	A	G	-0.206073	0.0381208	6.45921885782584e-08	0.975052	30668	NA	rs1147041	NA	|| id:eqtl-a-ENSG00000170962	TRUE	reported	eqtl-a-ENSG00000170962	eqtl-a-ENSG00000170962	rs1147041	6.45921885782584e-08	0.000951960858638486	29.2206486047436
11	104663580	T	G	-0.0611127	0.0126125	1.26479459207348e-06	0.666396	31569	NA	rs1200640	NA	|| id:eqtl-a-ENSG00000170962	TRUE	reported	eqtl-a-ENSG00000170962	eqtl-a-ENSG00000170962	rs1200640	1.26479459207348e-06	0.000743150703561744	23.4764848255488
11	104700484	T	C	-0.177657	0.0371613	1.74598295648824e-06	0.0263015	27127	NA	rs147958969	NA	|| id:eqtl-a-ENSG00000170962	TRUE	reported	eqtl-a-ENSG00000170962	eqtl-a-ENSG00000170962	rs147958969	1.74598295648824e-06	0.000841812433037799	22.8534005228476
11	104727383	C	T	-0.0614886	0.0120798	3.57692636658984e-07	0.412313	31567	NA	rs634945	NA	|| id:eqtl-a-ENSG00000170962	TRUE	reported	eqtl-a-ENSG00000170962	eqtl-a-ENSG00000170962	rs634945	3.57692636658984e-07	0.000820125073830024	25.908496162773
11	104770481	A	T	-0.0643477	0.012147	1.17460000944739e-07	0.398016	31231	NA	rs506601	NA	|| id:eqtl-a-ENSG00000170962	TRUE	reported	eqtl-a-ENSG00000170962	eqtl-a-ENSG00000170962	rs506601	1.17460000944739e-07	0.000897743033176134	28.0608085784641
19	58249643	G	C	0.091778	0.0151199	1.28070763913231e-09	0.191043	31569	NA	rs12973620	NA	|| id:eqtl-a-ENSG00000170962	TRUE	reported	eqtl-a-ENSG00000170962	eqtl-a-ENSG00000170962	rs12973620	1.28070763913231e-09	0.00116576747517712	36.8427319475174

## Sheet: MSRB3_exposure_withFR
chr.exposure	pos.exposure	other_allele.exposure	effect_allele.exposure	beta.exposure	se.exposure	pval.exposure	eaf.exposure	samplesize.exposure	ncase.exposure	SNP	ncontrol.exposure	exposure	mr_keep.exposure	pval_origin.exposure	id.exposure	id	rsid	pval	r2	F
1	199010721	C	T	0.0791336	0.0131179	1.61339237460212e-09	0.711362	31684	NA	rs1434282	NA	|| id:eqtl-a-ENSG00000174099	TRUE	reported	eqtl-a-ENSG00000174099	eqtl-a-ENSG00000174099	rs1434282	1.61339237460212e-09	0.00114724106488525	36.3886379574546
2	43359061	C	A	-0.0727398	0.0135529	7.99686933661647e-08	0.260124	27399	NA	rs12466022	NA	|| id:eqtl-a-ENSG00000174099	TRUE	reported	eqtl-a-ENSG00000174099	eqtl-a-ENSG00000174099	rs12466022	7.99686933661647e-08	0.00105024028242129	28.8036838065119
3	56849749	T	C	0.0692987	0.0122365	1.48398667039609e-08	0.618137	31684	NA	rs1354034	NA	|| id:eqtl-a-ENSG00000174099	TRUE	reported	eqtl-a-ENSG00000174099	eqtl-a-ENSG00000174099	rs1354034	1.48398667039609e-08	0.00101124489269687	32.0706920139266
3	56865776	A	G	0.0727526	0.0123834	4.22328120829007e-09	0.639877	31300	NA	rs12485738	NA	|| id:eqtl-a-ENSG00000174099	TRUE	reported	eqtl-a-ENSG00000174099	eqtl-a-ENSG00000174099	rs12485738	4.22328120829007e-09	0.00110152471762723	34.5135381276373
9	99192919	A	C	0.128264	0.0139562	3.91381235612213e-20	0.236914	26161	NA	rs10820606	NA	|| id:eqtl-a-ENSG00000174099	TRUE	reported	eqtl-a-ENSG00000174099	eqtl-a-ENSG00000174099	rs10820606	3.91381235612213e-20	0.00321825848938547	84.4582322467611
11	113953622	G	A	-0.195186	0.0417554	2.94530313730206e-06	0.0207149	24785	NA	rs73000929	NA	|| id:eqtl-a-ENSG00000174099	TRUE	reported	eqtl-a-ENSG00000174099	eqtl-a-ENSG00000174099	rs73000929	2.94530313730206e-06	0.000880846823510467	21.8492726895045
11	113981241	A	G	-0.0597264	0.0130316	4.5790986513759e-06	0.295746	31684	NA	rs17116384	NA	|| id:eqtl-a-ENSG00000174099	TRUE	reported	eqtl-a-ENSG00000174099	eqtl-a-ENSG00000174099	rs17116384	4.5790986513759e-06	0.000662535813891817	21.0043758069411
12	65475201	C	T	-0.0563185	0.0120187	2.78868846315917e-06	0.571769	31298	NA	rs7299766	NA	|| id:eqtl-a-ENSG00000174099	TRUE	reported	eqtl-a-ENSG00000174099	eqtl-a-ENSG00000174099	rs7299766	2.78868846315917e-06	0.00070107745529184	21.956313116941
12	65487695	A	C	-0.0564174	0.0120201	2.68441712069755e-06	0.572164	31300	NA	rs7309476	NA	|| id:eqtl-a-ENSG00000174099	TRUE	reported	eqtl-a-ENSG00000174099	eqtl-a-ENSG00000174099	rs7309476	2.68441712069755e-06	0.000703331512204215	22.0283629107649
12	65578635	A	T	-0.0562202	0.0121209	3.51463314207856e-06	0.596195	31568	NA	rs12425024	NA	|| id:eqtl-a-ENSG00000174099	TRUE	reported	eqtl-a-ENSG00000174099	eqtl-a-ENSG00000174099	rs12425024	3.51463314207856e-06	0.000681039177417261	21.5123334162074
12	65595284	T	C	0.0584003	0.0121286	1.47200742281121e-06	0.402082	31684	NA	rs7960074	NA	|| id:eqtl-a-ENSG00000174099	TRUE	reported	eqtl-a-ENSG00000174099	eqtl-a-ENSG00000174099	rs7960074	1.47200742281121e-06	0.00073122515245723	23.1836277318727
12	65608683	C	T	-0.0583311	0.0121215	1.49430758188326e-06	0.596471	31684	NA	rs1909340	NA	|| id:eqtl-a-ENSG00000174099	TRUE	reported	eqtl-a-ENSG00000174099	eqtl-a-ENSG00000174099	rs1909340	1.49430758188326e-06	0.000730348756499594	23.1558211285871
12	65623898	C	T	0.0563243	0.0121287	3.42058195256749e-06	0.402208	31565	NA	rs10878250	NA	|| id:eqtl-a-ENSG00000174099	TRUE	reported	eqtl-a-ENSG00000174099	eqtl-a-ENSG00000174099	rs10878250	3.42058195256749e-06	0.000682748397001932	21.5643106531028
12	65652045	A	G	-0.0582398	0.0120734	1.40990548471145e-06	0.585952	31299	NA	rs1566318	NA	|| id:eqtl-a-ENSG00000174099	TRUE	reported	eqtl-a-ENSG00000174099	eqtl-a-ENSG00000174099	rs1566318	1.40990548471145e-06	0.000742894860779396	23.2676658872227
12	65662474	G	A	-0.0579165	0.0120735	1.61060854911895e-06	0.585942	31174	NA	rs7294862	NA	|| id:eqtl-a-ENSG00000174099	TRUE	reported	eqtl-a-ENSG00000174099	eqtl-a-ENSG00000174099	rs7294862	1.61060854911895e-06	0.000737607385501356	23.0096695230264
12	65711378	A	G	0.0775379	0.0119128	7.56484440833282e-11	0.53371	31684	NA	rs6581626	NA	|| id:eqtl-a-ENSG00000174099	TRUE	reported	eqtl-a-ENSG00000174099	eqtl-a-ENSG00000174099	rs6581626	7.56484440833282e-11	0.00133530372579178	42.3616583207214
12	65732301	A	G	-0.0581168	0.0123964	2.75619537740805e-06	0.35913	31674	NA	rs10878261	NA	|| id:eqtl-a-ENSG00000174099	TRUE	reported	eqtl-a-ENSG00000174099	eqtl-a-ENSG00000174099	rs10878261	2.75619537740805e-06	0.000693438660261818	21.9778295244732
12	65750035	T	C	0.0760731	0.0119138	1.70950352244258e-10	0.533917	31684	NA	rs6581629	NA	|| id:eqtl-a-ENSG00000174099	TRUE	reported	eqtl-a-ENSG00000174099	eqtl-a-ENSG00000174099	rs6581629	1.70950352244258e-10	0.00128517748626214	40.7693890206552
12	65844546	T	C	-0.0548043	0.0119772	4.74394887457446e-06	0.441392	31684	NA	rs7963025	NA	|| id:eqtl-a-ENSG00000174099	TRUE	reported	eqtl-a-ENSG00000174099	eqtl-a-ENSG00000174099	rs7963025	4.74394887457446e-06	0.000660376742117557	20.9358815129953
12	65862790	T	C	-0.0650752	0.0119246	4.83704357731466e-08	0.537556	31569	NA	rs2015333	NA	|| id:eqtl-a-ENSG00000174099	TRUE	reported	eqtl-a-ENSG00000174099	eqtl-a-ENSG00000174099	rs2015333	4.83704357731466e-08	0.000942481969096103	29.7793948611639
