# Supplementary material for: Integrated stress response genes as novel biomarkers and therapeutic targets in ankylosing spondylitis: a transcriptomic and Mendelian randomization study
Source: Front Immunol. 2026 Mar 26;17:1718471. doi: 10.3389/fimmu.2026.1718471 (PMC13062218; doi:10.3389/fimmu.2026.1718471)
Supplement: Supplementary Table 5 — Summary table of heterogeneity testing in MR. [file DataSheet5.xlsx]

## Sheet: Sheet1
id.exposure	method	I2
eqtl-a-ENSG00000069667	MR Egger	15.7807
eqtl-a-ENSG00000069667	Inverse variance weighted	9.68167
eqtl-a-ENSG00000103264	MR Egger	0
eqtl-a-ENSG00000103264	Inverse variance weighted	0
eqtl-a-ENSG00000170962	MR Egger	0
eqtl-a-ENSG00000170962	Inverse variance weighted	0
eqtl-a-ENSG00000174099	MR Egger	0
eqtl-a-ENSG00000174099	Inverse variance weighted	0
