# Supplementary material for: Integrated stress response genes as novel biomarkers and therapeutic targets in ankylosing spondylitis: a transcriptomic and Mendelian randomization study
Source: Front Immunol. 2026 Mar 26;17:1718471. doi: 10.3389/fimmu.2026.1718471 (PMC13062218; doi:10.3389/fimmu.2026.1718471)
Supplement: Supplementary Table 6 — Summary table of MR level pleiotropy test. [file DataSheet6.xlsx]

## Sheet: MR-PRESSO
Gene	id.exposure	id.outcome	Pvalue
RORA	eqtl-a-ENSG00000069667	ukb-b-18194	0.417
FBXO31	eqtl-a-ENSG00000103264	ukb-b-18195	0.734
MSRB3	eqtl-a-ENSG00000174099	ukb-b-18196	0.683
PDGFD	eqtl-a-ENSG00000170962	ukb-b-18197	1
