# Supplementary material for: Integrated stress response genes as novel biomarkers and therapeutic targets in ankylosing spondylitis: a transcriptomic and Mendelian randomization study
Source: Front Immunol. 2026 Mar 26;17:1718471. doi: 10.3389/fimmu.2026.1718471 (PMC13062218; doi:10.3389/fimmu.2026.1718471)
Supplement: Supplementary Table 7 — Summary table of Steiger test for four biomarkers. [file DataSheet7.xlsx]

## Sheet: Sheet1
exposure factor	SNP	effect_allele.exposure	other_allele.exposure	effect_allele.outcome	other_allele.outcome	beta.exposure	beta.outcome	eaf.exposure	eaf.outcome	remove	palindromic	ambiguous	id.outcome	chr.outcome	pos.outcome	se.outcome	pval.outcome	samplesize.outcome	ncase.outcome	ncontrol.outcome	outcome	mr_keep.outcome	pval_origin.outcome	chr.exposure	pos.exposure	se.exposure	pval.exposure	samplesize.exposure	ncase.exposure	ncontrol.exposure	exposure	mr_keep.exposure	pval_origin.exposure	id.exposure	id	rsid	pval	action	SNP_index	mr_keep	units.outcome	units.exposure	rsq.exposure	effective_n.exposure	rsq.outcome	effective_n.outcome	steiger_dir	steiger_pval
FBXO31	rs1050863	A	G	A	G	0.282918	5.51401e-05	0.520059	0.566374	FALSE	FALSE	FALSE	Ankylosing spondylitis	16	87440895	0.000111156	0.62	462933	1296	461637	Ankylosing spondylitis || id:ukb-b-18194	TRUE	reported	16	87440895	0.0116727	8.89201e-130	27284	NA	NA	|| id:eqtl-a-ENSG00000103264	TRUE	reported	eqtl-a-ENSG00000103264	eqtl-a-ENSG00000103264	rs1050863	8.89201e-130	2	1	TRUE	NA	NA	0.021079	27284	5.31561e-07	462933	TRUE	1.30527e-120
FBXO31	rs10779243	G	A	G	A	-0.291182	-7.13199e-05	0.467582	0.445259	FALSE	FALSE	FALSE	Ankylosing spondylitis	16	87386754	0.000110946	0.52	462933	1296	461637	Ankylosing spondylitis || id:ukb-b-18194	TRUE	reported	16	87386754	0.0116741	2.55859e-137	31480	NA	NA	|| id:eqtl-a-ENSG00000103264	TRUE	reported	eqtl-a-ENSG00000103264	eqtl-a-ENSG00000103264	rs10779243	2.55859e-137	2	1	TRUE	NA	NA	0.019381	31480	8.92651e-07	462933	TRUE	3.5254e-126
FBXO31	rs11117264	A	G	A	G	0.11165	0.000203431	0.34729	0.395553	FALSE	FALSE	FALSE	Ankylosing spondylitis	16	87297868	0.000112264	0.0700003	462933	1296	461637	Ankylosing spondylitis || id:ukb-b-18194	TRUE	reported	16	87297868	0.0124654	3.34811e-19	31478	NA	NA	|| id:eqtl-a-ENSG00000103264	TRUE	reported	eqtl-a-ENSG00000103264	eqtl-a-ENSG00000103264	rs11117264	3.34811e-19	2	1	TRUE	NA	NA	0.00254226	31478	7.09306e-06	462933	TRUE	2.28732e-16
FBXO31	rs11639752	C	A	C	A	0.118387	8.74225e-05	0.359456	0.395237	FALSE	FALSE	FALSE	Ankylosing spondylitis	16	87330575	0.000112777	0.44	462933	1296	461637	Ankylosing spondylitis || id:ukb-b-18194	TRUE	reported	16	87330575	0.0123635	1.01461e-21	31565	NA	NA	|| id:eqtl-a-ENSG00000103264	TRUE	reported	eqtl-a-ENSG00000103264	eqtl-a-ENSG00000103264	rs11639752	1.01461e-21	2	1	TRUE	NA	NA	0.00289659	31565	1.29804e-06	462933	TRUE	1.25258e-19
FBXO31	rs11643227	C	G	C	G	0.109181	0.00016485	0.378317	0.426191	FALSE	TRUE	TRUE	Ankylosing spondylitis	16	87317037	0.000111429	0.14	462933	1296	461637	Ankylosing spondylitis || id:ukb-b-18194	TRUE	reported	16	87317037	0.012238	4.60469e-19	31566	NA	NA	|| id:eqtl-a-ENSG00000103264	TRUE	reported	eqtl-a-ENSG00000103264	eqtl-a-ENSG00000103264	rs11643227	4.60469e-19	2	1	FALSE	NA	NA	0.00251529	31566	4.72784e-06	462933	TRUE	1.52502e-16
FBXO31	rs11643650	A	C	A	C	0.104505	0.00018119	0.356802	0.406092	FALSE	FALSE	FALSE	Ankylosing spondylitis	16	87287217	0.000112082	0.11	462933	1296	461637	Ankylosing spondylitis || id:ukb-b-18194	TRUE	reported	16	87287217	0.0123927	3.3752e-17	31671	NA	NA	|| id:eqtl-a-ENSG00000103264	TRUE	reported	eqtl-a-ENSG00000103264	eqtl-a-ENSG00000103264	rs11643650	3.3752e-17	2	1	TRUE	NA	NA	0.00224044	31671	5.64518e-06	462933	TRUE	9.47418e-15
FBXO31	rs11645728	G	A	G	A	0.127875	0.000132458	0.577329	0.600642	FALSE	FALSE	FALSE	Ankylosing spondylitis	16	87556088	0.000112135	0.24	462933	1296	461637	Ankylosing spondylitis || id:ukb-b-18194	TRUE	reported	16	87556088	0.0120003	1.63493e-26	31346	NA	NA	|| id:eqtl-a-ENSG00000103264	TRUE	reported	eqtl-a-ENSG00000103264	eqtl-a-ENSG00000103264	rs11645728	1.63493e-26	2	1	TRUE	NA	NA	0.00360963	31346	3.01409e-06	462933	TRUE	1.395e-23
FBXO31	rs11648544	A	G	A	G	-0.109117	-7.51304e-05	0.628345	0.631067	FALSE	FALSE	FALSE	Ankylosing spondylitis	16	87597401	0.000114242	0.51	462933	1296	461637	Ankylosing spondylitis || id:ukb-b-18194	TRUE	reported	16	87597401	0.0122819	6.43873e-19	31231	NA	NA	|| id:eqtl-a-ENSG00000103264	TRUE	reported	eqtl-a-ENSG00000103264	eqtl-a-ENSG00000103264	rs11648544	6.43873e-19	2	1	TRUE	NA	NA	0.00252115	31231	9.3425e-07	462933	TRUE	3.45679e-17
FBXO31	rs11866519	G	A	G	A	-0.285991	-0.000216308	0.410431	0.378697	FALSE	FALSE	FALSE	Ankylosing spondylitis	16	87500210	0.000113377	0.0560003	462933	1296	461637	Ankylosing spondylitis || id:ukb-b-18194	TRUE	reported	16	87500210	0.0118573	1.56315e-128	31669	NA	NA	|| id:eqtl-a-ENSG00000103264	TRUE	reported	eqtl-a-ENSG00000103264	eqtl-a-ENSG00000103264	rs11866519	1.56315e-128	2	1	TRUE	NA	NA	0.0180393	31669	7.86277e-06	462933	TRUE	7.14891e-115
FBXO31	rs12931307	T	C	T	C	0.0825636	0.000143724	0.366686	0.40209	FALSE	FALSE	FALSE	Ankylosing spondylitis	16	87269500	0.000112822	0.2	462933	1296	461637	Ankylosing spondylitis || id:ukb-b-18194	TRUE	reported	16	87269500	0.012331	2.14783e-11	31355	NA	NA	|| id:eqtl-a-ENSG00000103264	TRUE	reported	eqtl-a-ENSG00000103264	eqtl-a-ENSG00000103264	rs12931307	2.14783e-11	2	1	TRUE	NA	NA	0.00142784	31355	3.50553e-06	462933	TRUE	7.39934e-10
FBXO31	rs1354034	C	T	C	T	-0.0697199	6.72114e-05	0.618137	0.59912	FALSE	FALSE	FALSE	Ankylosing spondylitis	3	56849749	0.000111931	0.55	462933	1296	461637	Ankylosing spondylitis || id:ukb-b-18194	TRUE	reported	3	56849749	0.0122363	1.21509e-08	31684	NA	NA	|| id:eqtl-a-ENSG00000103264	TRUE	reported	eqtl-a-ENSG00000103264	eqtl-a-ENSG00000103264	rs1354034	1.21509e-08	2	1	TRUE	NA	NA	0.00102366	31684	7.78876e-07	462933	TRUE	8.35469e-08
FBXO31	rs1808437	C	G	C	G	0.325967	7.91452e-05	0.51858	0.571657	FALSE	TRUE	TRUE	Ankylosing spondylitis	16	87421323	0.000111019	0.48	462933	1296	461637	Ankylosing spondylitis || id:ukb-b-18194	TRUE	reported	16	87421323	0.0115914	5.33335e-174	31179	NA	NA	|| id:eqtl-a-ENSG00000103264	TRUE	reported	eqtl-a-ENSG00000103264	eqtl-a-ENSG00000103264	rs1808437	5.33335e-174	2	1	FALSE	NA	NA	0.0247379	31179	1.09784e-06	462933	TRUE	1.07409e-159
FBXO31	rs34545354	C	A	C	A	0.0911872	-2.03994e-05	0.376752	0.415444	FALSE	FALSE	FALSE	Ankylosing spondylitis	16	87376053	0.000111435	0.85	462933	1296	461637	Ankylosing spondylitis || id:ukb-b-18194	TRUE	reported	16	87376053	0.0122585	1.01765e-13	31684	NA	NA	|| id:eqtl-a-ENSG00000103264	TRUE	reported	eqtl-a-ENSG00000103264	eqtl-a-ENSG00000103264	rs34545354	1.01765e-13	2	1	TRUE	NA	NA	0.0017435	31684	7.23894e-08	462933	TRUE	8.80643e-13
FBXO31	rs35102374	A	G	A	G	0.108333	0.000152704	0.379323	0.423226	FALSE	FALSE	FALSE	Ankylosing spondylitis	16	87347842	0.000111289	0.17	462933	1296	461637	Ankylosing spondylitis || id:ukb-b-18194	TRUE	reported	16	87347842	0.0122322	8.27942e-19	31559	NA	NA	|| id:eqtl-a-ENSG00000103264	TRUE	reported	eqtl-a-ENSG00000103264	eqtl-a-ENSG00000103264	rs35102374	8.27942e-19	2	1	TRUE	NA	NA	0.00247935	31559	4.06704e-06	462933	TRUE	2.05507e-16
FBXO31	rs4559917	C	G	C	G	0.271601	0.000252059	0.612452	0.647925	FALSE	TRUE	FALSE	Ankylosing spondylitis	16	87481379	0.000115267	0.0290001	462933	1296	461637	Ankylosing spondylitis || id:ukb-b-18194	TRUE	reported	16	87481379	0.0120007	2.0893e-113	31682	NA	NA	|| id:eqtl-a-ENSG00000103264	TRUE	reported	eqtl-a-ENSG00000103264	eqtl-a-ENSG00000103264	rs4559917	2.0893e-113	2	1	TRUE	NA	NA	0.015911	31682	1.03294e-05	462933	TRUE	1.63191e-100
FBXO31	rs4843554	T	C	T	C	-0.0665426	9.26175e-06	0.597505	0.627637	FALSE	FALSE	FALSE	Ankylosing spondylitis	16	87232383	0.000113787	0.94	462933	1296	461637	Ankylosing spondylitis || id:ukb-b-18194	TRUE	reported	16	87232383	0.0121236	4.05126e-08	31684	NA	NA	|| id:eqtl-a-ENSG00000103264	TRUE	reported	eqtl-a-ENSG00000103264	eqtl-a-ENSG00000103264	rs4843554	4.05126e-08	2	1	TRUE	NA	NA	0.000949972	31684	1.43115e-08	462933	TRUE	1.23345e-07
FBXO31	rs62053110	G	C	G	C	0.337788	7.92611e-05	0.530626	0.570885	FALSE	TRUE	TRUE	Ankylosing spondylitis	16	87404052	0.000110979	0.48	462933	1296	461637	Ankylosing spondylitis || id:ukb-b-18194	TRUE	reported	16	87404052	0.011582	5.39511e-187	31180	NA	NA	|| id:eqtl-a-ENSG00000103264	TRUE	reported	eqtl-a-ENSG00000103264	eqtl-a-ENSG00000103264	rs62053110	5.39511e-187	2	1	FALSE	NA	NA	0.0265573	31180	1.10185e-06	462933	TRUE	1.39746e-171
FBXO31	rs6540061	G	C	G	C	0.0707784	-0.000104255	0.314911	0.35037	FALSE	TRUE	FALSE	Ankylosing spondylitis	16	87609343	0.000115669	0.37	462933	1296	461637	Ankylosing spondylitis || id:ukb-b-18194	TRUE	reported	16	87609343	0.0127999	3.21329e-08	31565	NA	NA	|| id:eqtl-a-ENSG00000103264	TRUE	reported	eqtl-a-ENSG00000103264	eqtl-a-ENSG00000103264	rs6540061	3.21329e-08	2	1	TRUE	NA	NA	0.000967809	31565	1.75486e-06	462933	TRUE	3.03004e-07
FBXO31	rs8046992	T	C	T	C	0.138498	-0.000112583	0.659189	0.664808	FALSE	FALSE	FALSE	Ankylosing spondylitis	16	87452584	0.000116791	0.34	462933	1296	461637	Ankylosing spondylitis || id:ukb-b-18194	TRUE	reported	16	87452584	0.0125027	1.61139e-28	31553	NA	NA	|| id:eqtl-a-ENSG00000103264	TRUE	reported	eqtl-a-ENSG00000103264	eqtl-a-ENSG00000103264	rs8046992	1.61139e-28	2	1	TRUE	NA	NA	0.00387419	31553	2.00729e-06	462933	TRUE	1.21652e-25
FBXO31	rs9939461	A	G	A	G	-0.120775	-0.00011349	0.616035	0.615535	FALSE	FALSE	FALSE	Ankylosing spondylitis	16	87584748	0.000113933	0.32	462933	1296	461637	Ankylosing spondylitis || id:ukb-b-18194	TRUE	reported	16	87584748	0.0121953	4.03181e-23	31231	NA	NA	|| id:eqtl-a-ENSG00000103264	TRUE	reported	eqtl-a-ENSG00000103264	eqtl-a-ENSG00000103264	rs9939461	4.03181e-23	2	1	TRUE	NA	NA	0.00313076	31231	2.14338e-06	462933	TRUE	1.06062e-20
MSRB3	rs10878250	T	C	T	C	0.0563243	0.000114283	0.402208	0.399792	FALSE	FALSE	FALSE	Ankylosing spondylitis	12	65623898	0.000112073	0.31	462933	1296	461637	Ankylosing spondylitis || id:ukb-b-18194	TRUE	reported	12	65623898	0.0121287	3.42058e-06	31565	NA	NA	|| id:eqtl-a-ENSG00000174099	TRUE	reported	eqtl-a-ENSG00000174099	eqtl-a-ENSG00000174099	rs10878250	3.42058e-06	2	1	TRUE	NA	NA	0.000682792	31565	2.24618e-06	462933	TRUE	2.28516e-05
MSRB3	rs10878261	G	A	G	A	-0.0581168	-0.000279709	0.35913	0.370666	FALSE	FALSE	FALSE	Ankylosing spondylitis	12	65732301	0.000113771	0.0140001	462933	1296	461637	Ankylosing spondylitis || id:ukb-b-18194	TRUE	reported	12	65732301	0.0123964	2.7562e-06	31674	NA	NA	|| id:eqtl-a-ENSG00000174099	TRUE	reported	eqtl-a-ENSG00000174099	eqtl-a-ENSG00000174099	rs10878261	2.7562e-06	2	1	TRUE	NA	NA	0.000693482	31674	1.30565e-05	462933	TRUE	9.11958e-05
MSRB3	rs12425024	T	A	T	A	-0.0562202	-0.000113357	0.596195	0.599318	FALSE	TRUE	FALSE	Ankylosing spondylitis	12	65578635	0.000112041	0.31	462933	1296	461637	Ankylosing spondylitis || id:ukb-b-18194	TRUE	reported	12	65578635	0.0121209	3.51463e-06	31568	NA	NA	|| id:eqtl-a-ENSG00000174099	TRUE	reported	eqtl-a-ENSG00000174099	eqtl-a-ENSG00000174099	rs12425024	3.51463e-06	2	1	TRUE	NA	NA	0.000681082	31568	2.21119e-06	462933	TRUE	2.32026e-05
MSRB3	rs12485738	G	A	G	A	0.0727526	-0.000163546	0.639877	0.628267	FALSE	FALSE	FALSE	Ankylosing spondylitis	3	56865776	0.000113549	0.15	462933	1296	461637	Ankylosing spondylitis || id:ukb-b-18194	TRUE	reported	3	56865776	0.0123834	4.22328e-09	31300	NA	NA	|| id:eqtl-a-ENSG00000174099	TRUE	reported	eqtl-a-ENSG00000174099	eqtl-a-ENSG00000174099	rs12485738	4.22328e-09	2	1	TRUE	NA	NA	0.0011016	31300	4.48121e-06	462933	TRUE	1.02425e-07
MSRB3	rs1354034	C	T	C	T	0.0692987	6.72114e-05	0.618137	0.59912	FALSE	FALSE	FALSE	Ankylosing spondylitis	3	56849749	0.000111931	0.55	462933	1296	461637	Ankylosing spondylitis || id:ukb-b-18194	TRUE	reported	3	56849749	0.0122365	1.48399e-08	31684	NA	NA	|| id:eqtl-a-ENSG00000174099	TRUE	reported	eqtl-a-ENSG00000174099	eqtl-a-ENSG00000174099	rs1354034	1.48399e-08	2	1	TRUE	NA	NA	0.00101131	31684	7.78876e-07	462933	TRUE	1.00442e-07
MSRB3	rs1434282	T	C	T	C	0.0791336	-1.05567e-05	0.711362	0.724744	FALSE	FALSE	FALSE	Ankylosing spondylitis	1	199010721	0.000123482	0.93	462933	1296	461637	Ankylosing spondylitis || id:ukb-b-18194	TRUE	reported	1	199010721	0.0131179	1.61339e-09	31684	NA	NA	|| id:eqtl-a-ENSG00000174099	TRUE	reported	eqtl-a-ENSG00000174099	eqtl-a-ENSG00000174099	rs1434282	1.61339e-09	2	1	TRUE	NA	NA	0.00114731	31684	1.57882e-08	462933	TRUE	6.12715e-09
MSRB3	rs1566318	G	A	G	A	-0.0582398	-0.000143612	0.585952	0.592576	FALSE	FALSE	FALSE	Ankylosing spondylitis	12	65652045	0.000111845	0.2	462933	1296	461637	Ankylosing spondylitis || id:ukb-b-18194	TRUE	reported	12	65652045	0.0120734	1.40991e-06	31299	NA	NA	|| id:eqtl-a-ENSG00000174099	TRUE	reported	eqtl-a-ENSG00000174099	eqtl-a-ENSG00000174099	rs1566318	1.40991e-06	2	1	TRUE	NA	NA	0.000742942	31299	3.56148e-06	462933	TRUE	1.39392e-05
MSRB3	rs17116384	G	A	G	A	-0.0597264	3.26752e-05	0.295746	0.318739	FALSE	FALSE	FALSE	Ankylosing spondylitis	11	113981241	0.000118345	0.780001	462933	1296	461637	Ankylosing spondylitis || id:ukb-b-18194	TRUE	reported	11	113981241	0.0130316	4.5791e-06	31684	NA	NA	|| id:eqtl-a-ENSG00000174099	TRUE	reported	eqtl-a-ENSG00000174099	eqtl-a-ENSG00000174099	rs17116384	4.5791e-06	2	1	TRUE	NA	NA	0.000662578	31684	1.64672e-07	462933	TRUE	1.27969e-05
MSRB3	rs1909340	T	C	T	C	-0.0583311	-0.00011788	0.596471	0.599402	FALSE	FALSE	FALSE	Ankylosing spondylitis	12	65608683	0.000112013	0.29	462933	1296	461637	Ankylosing spondylitis || id:ukb-b-18194	TRUE	reported	12	65608683	0.0121215	1.49431e-06	31684	NA	NA	|| id:eqtl-a-ENSG00000174099	TRUE	reported	eqtl-a-ENSG00000174099	eqtl-a-ENSG00000174099	rs1909340	1.49431e-06	2	1	TRUE	NA	NA	0.000730395	31684	2.39236e-06	462933	TRUE	1.14107e-05
MSRB3	rs2015333	C	T	C	T	-0.0650752	-0.000152923	0.537556	0.523043	FALSE	FALSE	FALSE	Ankylosing spondylitis	12	65862790	0.000110283	0.17	462933	1296	461637	Ankylosing spondylitis || id:ukb-b-18194	TRUE	reported	12	65862790	0.0119246	4.83704e-08	31569	NA	NA	|| id:eqtl-a-ENSG00000174099	TRUE	reported	eqtl-a-ENSG00000174099	eqtl-a-ENSG00000174099	rs2015333	4.83704e-08	2	1	TRUE	NA	NA	0.000942542	31569	4.15346e-06	462933	TRUE	8.26873e-07
MSRB3	rs6581626	G	A	G	A	0.0775379	0.000172249	0.53371	0.534799	FALSE	FALSE	FALSE	Ankylosing spondylitis	12	65711378	0.000110336	0.12	462933	1296	461637	Ankylosing spondylitis || id:ukb-b-18194	TRUE	reported	12	65711378	0.0119128	7.56484e-11	31684	NA	NA	|| id:eqtl-a-ENSG00000174099	TRUE	reported	eqtl-a-ENSG00000174099	eqtl-a-ENSG00000174099	rs6581626	7.56484e-11	2	1	TRUE	NA	NA	0.00133539	31684	5.26454e-06	462933	TRUE	3.6287e-09
MSRB3	rs6581629	C	T	C	T	0.0760731	0.000188574	0.533917	0.533877	FALSE	FALSE	FALSE	Ankylosing spondylitis	12	65750035	0.000110393	0.0879995	462933	1296	461637	Ankylosing spondylitis || id:ukb-b-18194	TRUE	reported	12	65750035	0.0119138	1.7095e-10	31684	NA	NA	|| id:eqtl-a-ENSG00000174099	TRUE	reported	eqtl-a-ENSG00000174099	eqtl-a-ENSG00000174099	rs6581629	1.7095e-10	2	1	TRUE	NA	NA	0.00128526	31684	6.30321e-06	462933	TRUE	9.26468e-09
MSRB3	rs7294862	A	G	A	G	-0.0579165	-0.000146919	0.585942	0.592829	FALSE	FALSE	FALSE	Ankylosing spondylitis	12	65662474	0.000112121	0.19	462933	1296	461637	Ankylosing spondylitis || id:ukb-b-18194	TRUE	reported	12	65662474	0.0120735	1.61061e-06	31174	NA	NA	|| id:eqtl-a-ENSG00000174099	TRUE	reported	eqtl-a-ENSG00000174099	eqtl-a-ENSG00000174099	rs7294862	1.61061e-06	2	1	TRUE	NA	NA	0.000737655	31174	3.70906e-06	462933	TRUE	1.60728e-05
MSRB3	rs7299766	T	C	T	C	-0.0563185	-9.09062e-05	0.571769	0.570527	FALSE	FALSE	FALSE	Ankylosing spondylitis	12	65475201	0.000110945	0.41	462933	1296	461637	Ankylosing spondylitis || id:ukb-b-18194	TRUE	reported	12	65475201	0.0120187	2.78869e-06	31298	NA	NA	|| id:eqtl-a-ENSG00000174099	TRUE	reported	eqtl-a-ENSG00000174099	eqtl-a-ENSG00000174099	rs7299766	2.78869e-06	2	1	TRUE	NA	NA	0.000701122	31298	1.45029e-06	462933	TRUE	1.50243e-05
MSRB3	rs7309476	C	A	C	A	-0.0564174	-7.52577e-05	0.572164	0.571652	FALSE	FALSE	FALSE	Ankylosing spondylitis	12	65487695	0.00011088	0.5	462933	1296	461637	Ankylosing spondylitis || id:ukb-b-18194	TRUE	reported	12	65487695	0.0120201	2.68442e-06	31300	NA	NA	|| id:eqtl-a-ENSG00000174099	TRUE	reported	eqtl-a-ENSG00000174099	eqtl-a-ENSG00000174099	rs7309476	2.68442e-06	2	1	TRUE	NA	NA	0.000703376	31300	9.95128e-07	462933	TRUE	1.23598e-05
MSRB3	rs7960074	C	T	C	T	0.0584003	0.000110198	0.402082	0.399767	FALSE	FALSE	FALSE	Ankylosing spondylitis	12	65595284	0.000112059	0.33	462933	1296	461637	Ankylosing spondylitis || id:ukb-b-18194	TRUE	reported	12	65595284	0.0121286	1.47201e-06	31684	NA	NA	|| id:eqtl-a-ENSG00000174099	TRUE	reported	eqtl-a-ENSG00000174099	eqtl-a-ENSG00000174099	rs7960074	1.47201e-06	2	1	TRUE	NA	NA	0.000731271	31684	2.08899e-06	462933	TRUE	1.03942e-05
MSRB3	rs7963025	C	T	C	T	-0.0548043	-0.000165852	0.441392	0.449966	FALSE	FALSE	FALSE	Ankylosing spondylitis	12	65844546	0.000110586	0.13	462933	1296	461637	Ankylosing spondylitis || id:ukb-b-18194	TRUE	reported	12	65844546	0.0119772	4.74395e-06	31684	NA	NA	|| id:eqtl-a-ENSG00000174099	TRUE	reported	eqtl-a-ENSG00000174099	eqtl-a-ENSG00000174099	rs7963025	4.74395e-06	2	1	TRUE	NA	NA	0.000660418	31684	4.85873e-06	462933	TRUE	5.19607e-05
PDGFD	rs10489481	A	G	A	G	0.06169	-3.27014e-05	0.314428	0.320564	FALSE	FALSE	FALSE	Ankylosing spondylitis	1	185391167	0.000118159	0.780001	462933	1296	461637	Ankylosing spondylitis || id:ukb-b-18194	TRUE	reported	1	185391167	0.0128086	1.46319e-06	31569	NA	NA	|| id:eqtl-a-ENSG00000170962	TRUE	reported	eqtl-a-ENSG00000170962	eqtl-a-ENSG00000170962	rs10489481	1.46319e-06	2	1	TRUE	NA	NA	0.000734301	31569	1.65456e-07	462933	TRUE	4.44376e-06
PDGFD	rs10502025	G	T	G	T	-0.131243	-8.50196e-05	0.264704	0.285783	FALSE	FALSE	FALSE	Ankylosing spondylitis	11	103944425	0.000121482	0.48	462933	1296	461637	Ankylosing spondylitis || id:ukb-b-18194	TRUE	reported	11	103944425	0.0134454	1.65196e-22	31684	NA	NA	|| id:eqtl-a-ENSG00000170962	TRUE	reported	eqtl-a-ENSG00000170962	eqtl-a-ENSG00000170962	rs10502025	1.65196e-22	2	1	TRUE	NA	NA	0.00299839	31684	1.05803e-06	462933	TRUE	2.01774e-20
PDGFD	rs10732976	A	G	A	G	-0.0617703	4.56549e-05	0.704724	0.695876	FALSE	FALSE	FALSE	Ankylosing spondylitis	1	185409061	0.000120257	0.7	462933	1296	461637	Ankylosing spondylitis || id:ukb-b-18194	TRUE	reported	1	185409061	0.0130369	2.15839e-06	31569	NA	NA	|| id:eqtl-a-ENSG00000170962	TRUE	reported	eqtl-a-ENSG00000170962	eqtl-a-ENSG00000170962	rs10732976	2.15839e-06	2	1	TRUE	NA	NA	0.000710671	31569	3.11342e-07	462933	TRUE	7.19435e-06
PDGFD	rs10750679	T	C	T	C	-0.190466	-0.000145085	0.365797	0.380645	FALSE	FALSE	FALSE	Ankylosing spondylitis	11	103828811	0.000113556	0.2	462933	1296	461637	Ankylosing spondylitis || id:ukb-b-18194	TRUE	reported	11	103828811	0.0122525	1.71475e-54	31684	NA	NA	|| id:eqtl-a-ENSG00000170962	TRUE	reported	eqtl-a-ENSG00000170962	eqtl-a-ENSG00000170962	rs10750679	1.71475e-54	2	1	TRUE	NA	NA	0.0075696	31684	3.5262e-06	462933	TRUE	6.80384e-49
PDGFD	rs10791651	A	C	A	C	-0.164995	-0.000145259	0.383156	0.394508	FALSE	FALSE	FALSE	Ankylosing spondylitis	11	103785930	0.000112332	0.2	462933	1296	461637	Ankylosing spondylitis || id:ukb-b-18194	TRUE	reported	11	103785930	0.0121634	6.4759e-42	31559	NA	NA	|| id:eqtl-a-ENSG00000170962	TRUE	reported	eqtl-a-ENSG00000170962	eqtl-a-ENSG00000170962	rs10791651	6.4759e-42	2	1	TRUE	NA	NA	0.0057971	31559	3.61211e-06	462933	TRUE	1.98048e-37
PDGFD	rs10895546	C	T	C	T	-0.193571	-0.000114318	0.3702	0.388253	FALSE	FALSE	FALSE	Ankylosing spondylitis	11	103796960	0.000112746	0.31	462933	1296	461637	Ankylosing spondylitis || id:ukb-b-18194	TRUE	reported	11	103796960	0.0122179	1.56135e-56	31562	NA	NA	|| id:eqtl-a-ENSG00000170962	TRUE	reported	eqtl-a-ENSG00000170962	eqtl-a-ENSG00000170962	rs10895546	1.56135e-56	2	1	TRUE	NA	NA	0.0078906	31562	2.2208e-06	462933	TRUE	3.315e-51
PDGFD	rs10895547	T	C	T	C	-0.191143	-0.000122272	0.366311	0.383754	FALSE	FALSE	FALSE	Ankylosing spondylitis	11	103808152	0.00011278	0.28	462933	1296	461637	Ankylosing spondylitis || id:ukb-b-18194	TRUE	reported	11	103808152	0.012248	6.62674e-55	31300	NA	NA	|| id:eqtl-a-ENSG00000170962	TRUE	reported	eqtl-a-ENSG00000170962	eqtl-a-ENSG00000170962	rs10895547	6.62674e-55	2	1	TRUE	NA	NA	0.00772153	31300	2.53906e-06	462933	TRUE	1.23888e-49
PDGFD	rs10895718	G	A	G	A	0.0603428	3.11581e-05	0.332782	0.346655	FALSE	FALSE	FALSE	Ankylosing spondylitis	11	104551887	0.000115392	0.79	462933	1296	461637	Ankylosing spondylitis || id:ukb-b-18194	TRUE	reported	11	104551887	0.0126206	1.74249e-06	31684	NA	NA	|| id:eqtl-a-ENSG00000170962	TRUE	reported	eqtl-a-ENSG00000170962	eqtl-a-ENSG00000170962	rs10895718	1.74249e-06	2	1	TRUE	NA	NA	0.000721049	31684	1.57498e-07	462933	TRUE	5.19718e-06
PDGFD	rs11226141	A	G	A	G	-0.132387	-8.49315e-05	0.265749	0.285791	FALSE	FALSE	FALSE	Ankylosing spondylitis	11	103933854	0.00012154	0.48	462933	1296	461637	Ankylosing spondylitis || id:ukb-b-18194	TRUE	reported	11	103933854	0.0134275	6.24166e-23	31568	NA	NA	|| id:eqtl-a-ENSG00000170962	TRUE	reported	eqtl-a-ENSG00000170962	eqtl-a-ENSG00000170962	rs11226141	6.24166e-23	2	1	TRUE	NA	NA	0.00307005	31568	1.05483e-06	462933	TRUE	8.13092e-21
PDGFD	rs1200640	G	T	G	T	-0.0611127	-6.00576e-05	0.666396	0.653033	FALSE	FALSE	FALSE	Ankylosing spondylitis	11	104663580	0.000115392	0.6	462933	1296	461637	Ankylosing spondylitis || id:ukb-b-18194	TRUE	reported	11	104663580	0.0126125	1.26479e-06	31569	NA	NA	|| id:eqtl-a-ENSG00000170962	TRUE	reported	eqtl-a-ENSG00000170962	eqtl-a-ENSG00000170962	rs1200640	1.26479e-06	2	1	TRUE	NA	NA	0.000743198	31569	5.85151e-07	462933	TRUE	5.21242e-06
PDGFD	rs12282056	C	G	C	G	0.060037	3.70082e-05	0.343526	0.353153	FALSE	TRUE	FALSE	Ankylosing spondylitis	11	104612319	0.000114817	0.75	462933	1296	461637	Ankylosing spondylitis || id:ukb-b-18194	TRUE	reported	11	104612319	0.0125228	1.6349e-06	31565	NA	NA	|| id:eqtl-a-ENSG00000170962	TRUE	reported	eqtl-a-ENSG00000170962	eqtl-a-ENSG00000170962	rs12282056	1.6349e-06	2	1	TRUE	NA	NA	0.00072768	31565	2.24423e-07	462933	TRUE	5.19823e-06
PDGFD	rs1487911	A	C	A	C	-0.172489	-0.000114935	0.356214	0.366963	FALSE	FALSE	FALSE	Ankylosing spondylitis	11	103775113	0.00011416	0.31	462933	1296	461637	Ankylosing spondylitis || id:ukb-b-18194	TRUE	reported	11	103775113	0.0123434	2.23409e-44	31684	NA	NA	|| id:eqtl-a-ENSG00000170962	TRUE	reported	eqtl-a-ENSG00000170962	eqtl-a-ENSG00000170962	rs1487911	2.23409e-44	2	1	TRUE	NA	NA	0.00612593	31684	2.18957e-06	462933	TRUE	4.48943e-40
PDGFD	rs17331117	T	C	T	C	-0.132124	-9.07973e-05	0.264645	0.285556	FALSE	FALSE	FALSE	Ankylosing spondylitis	11	103921344	0.000122603	0.46	462933	1296	461637	Ankylosing spondylitis || id:ukb-b-18194	TRUE	reported	11	103921344	0.0134457	8.64968e-23	31346	NA	NA	|| id:eqtl-a-ENSG00000170962	TRUE	reported	eqtl-a-ENSG00000170962	eqtl-a-ENSG00000170962	rs17331117	8.64968e-23	2	1	TRUE	NA	NA	0.00307119	31346	1.18475e-06	462933	TRUE	1.18212e-20
PDGFD	rs2155161	C	T	C	T	0.0607258	3.70227e-05	0.332369	0.346073	FALSE	FALSE	FALSE	Ankylosing spondylitis	11	104573828	0.000115412	0.75	462933	1296	461637	Ankylosing spondylitis || id:ukb-b-18194	TRUE	reported	11	104573828	0.0126244	1.50932e-06	31684	NA	NA	|| id:eqtl-a-ENSG00000170962	TRUE	reported	eqtl-a-ENSG00000170962	eqtl-a-ENSG00000170962	rs2155161	1.50932e-06	2	1	TRUE	NA	NA	0.000729786	31684	2.22289e-07	462933	TRUE	4.83632e-06
PDGFD	rs260809	A	T	A	T	-0.0703313	-5.92876e-05	0.659073	0.664162	FALSE	TRUE	FALSE	Ankylosing spondylitis	11	103910619	0.000116686	0.61	462933	1296	461637	Ankylosing spondylitis || id:ukb-b-18194	TRUE	reported	11	103910619	0.0125419	2.05149e-08	31566	NA	NA	|| id:eqtl-a-ENSG00000170962	TRUE	reported	eqtl-a-ENSG00000170962	eqtl-a-ENSG00000170962	rs260809	2.05149e-08	2	1	TRUE	NA	NA	0.000995282	31566	5.57665e-07	462933	TRUE	1.18085e-07
PDGFD	rs4755048	A	G	A	G	0.0619999	2.27057e-05	0.346221	0.354245	FALSE	FALSE	FALSE	Ankylosing spondylitis	11	104600836	0.000114842	0.84	462933	1296	461637	Ankylosing spondylitis || id:ukb-b-18194	TRUE	reported	11	104600836	0.012499	7.03477e-07	31561	NA	NA	|| id:eqtl-a-ENSG00000170962	TRUE	reported	eqtl-a-ENSG00000170962	eqtl-a-ENSG00000170962	rs4755048	7.03477e-07	2	1	TRUE	NA	NA	0.000779058	31561	8.44407e-08	462933	TRUE	2.04579e-06
PDGFD	rs506601	T	A	T	A	-0.0643477	5.82106e-05	0.398016	0.436027	FALSE	TRUE	TRUE	Ankylosing spondylitis	11	104770481	0.000112021	0.6	462933	1296	461637	Ankylosing spondylitis || id:ukb-b-18194	TRUE	reported	11	104770481	0.012147	1.1746e-07	31231	NA	NA	|| id:eqtl-a-ENSG00000170962	TRUE	reported	eqtl-a-ENSG00000170962	eqtl-a-ENSG00000170962	rs506601	1.1746e-07	2	1	FALSE	NA	NA	0.0008978	31231	5.83296e-07	462933	TRUE	5.8586e-07
PDGFD	rs621196	T	C	T	C	-0.056331	-0.000116207	0.463481	0.47413	FALSE	FALSE	FALSE	Ankylosing spondylitis	11	103970338	0.000113464	0.31	462933	1296	461637	Ankylosing spondylitis || id:ukb-b-18194	TRUE	reported	11	103970338	0.011926	2.31932e-06	30076	NA	NA	|| id:eqtl-a-ENSG00000170962	TRUE	reported	eqtl-a-ENSG00000170962	eqtl-a-ENSG00000170962	rs621196	2.31932e-06	2	1	TRUE	NA	NA	0.000741297	30076	2.26585e-06	462933	TRUE	1.53604e-05
PDGFD	rs634945	T	C	T	C	-0.0614886	1.51834e-05	0.412313	0.437165	FALSE	FALSE	FALSE	Ankylosing spondylitis	11	104727383	0.000110728	0.89	462933	1296	461637	Ankylosing spondylitis || id:ukb-b-18194	TRUE	reported	11	104727383	0.0120798	3.57693e-07	31567	NA	NA	|| id:eqtl-a-ENSG00000170962	TRUE	reported	eqtl-a-ENSG00000170962	eqtl-a-ENSG00000170962	rs634945	3.57693e-07	2	1	TRUE	NA	NA	0.000820177	31567	4.06169e-08	462933	TRUE	1.01005e-06
PDGFD	rs6591092	T	C	T	C	0.0599911	2.56448e-05	0.332256	0.346343	FALSE	FALSE	FALSE	Ankylosing spondylitis	11	104539394	0.000115419	0.82	462933	1296	461637	Ankylosing spondylitis || id:ukb-b-18194	TRUE	reported	11	104539394	0.0126257	2.02009e-06	31684	NA	NA	|| id:eqtl-a-ENSG00000170962	TRUE	reported	eqtl-a-ENSG00000170962	eqtl-a-ENSG00000170962	rs6591092	2.02009e-06	2	1	TRUE	NA	NA	0.0007121	31684	1.06642e-07	462933	TRUE	5.62635e-06
PDGFD	rs6591093	T	A	T	A	0.0600527	2.25392e-05	0.334724	0.346623	FALSE	TRUE	FALSE	Ankylosing spondylitis	11	104563568	0.000115378	0.85	462933	1296	461637	Ankylosing spondylitis || id:ukb-b-18194	TRUE	reported	11	104563568	0.0126023	1.88669e-06	31561	NA	NA	|| id:eqtl-a-ENSG00000170962	TRUE	reported	eqtl-a-ENSG00000170962	eqtl-a-ENSG00000170962	rs6591093	1.88669e-06	2	1	TRUE	NA	NA	0.000719002	31561	8.24356e-08	462933	TRUE	5.09889e-06
PDGFD	rs66580623	A	G	A	G	-0.13387	-4.77822e-05	0.266872	0.284997	FALSE	FALSE	FALSE	Ankylosing spondylitis	11	103958556	0.000123584	0.7	462933	1296	461637	Ankylosing spondylitis || id:ukb-b-18194	TRUE	reported	11	103958556	0.0134083	1.78731e-23	30902	NA	NA	|| id:eqtl-a-ENSG00000170962	TRUE	reported	eqtl-a-ENSG00000170962	eqtl-a-ENSG00000170962	rs66580623	1.78731e-23	2	1	TRUE	NA	NA	0.0032156	30902	3.22917e-07	462933	TRUE	1.12576e-21
PDGFD	rs7479589	C	A	C	A	0.0611544	3.72604e-05	0.332069	0.346062	FALSE	FALSE	FALSE	Ankylosing spondylitis	11	104589282	0.000115416	0.75	462933	1296	461637	Ankylosing spondylitis || id:ukb-b-18194	TRUE	reported	11	104589282	0.0126271	1.27891e-06	31568	NA	NA	|| id:eqtl-a-ENSG00000170962	TRUE	reported	eqtl-a-ENSG00000170962	eqtl-a-ENSG00000170962	rs7479589	1.27891e-06	2	1	TRUE	NA	NA	0.000742516	31568	2.25137e-07	462933	TRUE	4.14921e-06
RORA	rs11631297	A	C	A	C	-0.0728757	-6.99121e-06	0.284471	0.299686	FALSE	FALSE	FALSE	Ankylosing spondylitis	15	61086252	0.000119679	0.95	462933	1296	461637	Ankylosing spondylitis || id:ukb-b-18194	TRUE	reported	15	61086252	0.0131778	3.19867e-08	31256	NA	NA	|| id:eqtl-a-ENSG00000069667	TRUE	reported	eqtl-a-ENSG00000069667	eqtl-a-ENSG00000069667	rs11631297	3.19867e-08	2	1	TRUE	NA	NA	0.000977573	31256	7.37144e-09	462933	TRUE	9.45943e-08
RORA	rs12916384	C	T	C	T	0.112055	3.98437e-05	0.73336	0.712945	FALSE	FALSE	FALSE	Ankylosing spondylitis	15	60691710	0.000121346	0.74	462933	1296	461637	Ankylosing spondylitis || id:ukb-b-18194	TRUE	reported	15	60691710	0.0134262	7.05018e-17	31249	NA	NA	|| id:eqtl-a-ENSG00000069667	TRUE	reported	eqtl-a-ENSG00000069667	eqtl-a-ENSG00000069667	rs12916384	7.05018e-17	2	1	TRUE	NA	NA	0.00222424	31249	2.32891e-07	462933	TRUE	1.32613e-15
RORA	rs341398	A	G	A	G	0.0691337	4.34841e-05	0.390225	0.36013	FALSE	FALSE	FALSE	Ankylosing spondylitis	15	61128890	0.000115013	0.709999	462933	1296	461637	Ankylosing spondylitis || id:ukb-b-18194	TRUE	reported	15	61128890	0.0121873	1.4065e-08	31256	NA	NA	|| id:eqtl-a-ENSG00000069667	TRUE	reported	eqtl-a-ENSG00000069667	eqtl-a-ENSG00000069667	rs341398	1.4065e-08	2	1	TRUE	NA	NA	0.00102852	31256	3.08781e-07	462933	TRUE	6.88329e-08
RORA	rs4775271	T	C	T	C	0.105855	9.07879e-05	0.733896	0.7053	FALSE	FALSE	FALSE	Ankylosing spondylitis	15	60721057	0.000120376	0.450001	462933	1296	461637	Ankylosing spondylitis || id:ukb-b-18194	TRUE	reported	15	60721057	0.0134384	3.34811e-15	31255	NA	NA	|| id:eqtl-a-ENSG00000069667	TRUE	reported	eqtl-a-ENSG00000069667	eqtl-a-ENSG00000069667	rs4775271	3.34811e-15	2	1	TRUE	NA	NA	0.00198141	31255	1.22874e-06	462933	TRUE	1.07285e-13
RORA	rs4775276	G	A	G	A	0.0780022	0.000210185	0.603574	0.562426	FALSE	FALSE	FALSE	Ankylosing spondylitis	15	60806185	0.000112008	0.061	462933	1296	461637	Ankylosing spondylitis || id:ukb-b-18194	TRUE	reported	15	60806185	0.0121497	1.36101e-10	30589	NA	NA	|| id:eqtl-a-ENSG00000069667	TRUE	reported	eqtl-a-ENSG00000069667	eqtl-a-ENSG00000069667	rs4775276	1.36101e-10	2	1	TRUE	NA	NA	0.00134574	30589	7.60652e-06	462933	TRUE	8.96072e-09
RORA	rs492400	T	C	T	C	-0.0552233	-8.787e-05	0.588605	0.570272	FALSE	FALSE	FALSE	Ankylosing spondylitis	2	219349752	0.000111048	0.43	462933	1296	461637	Ankylosing spondylitis || id:ukb-b-18194	TRUE	reported	2	219349752	0.012086	4.89587e-06	31256	NA	NA	|| id:eqtl-a-ENSG00000069667	TRUE	reported	eqtl-a-ENSG00000069667	eqtl-a-ENSG00000069667	rs492400	4.89587e-06	2	1	TRUE	NA	NA	0.00066755	31256	1.35252e-06	462933	TRUE	2.41285e-05
RORA	rs7169281	C	T	C	T	-0.0660797	-6.73873e-05	0.49519	0.51172	FALSE	FALSE	FALSE	Ankylosing spondylitis	15	61114104	0.000110151	0.54	462933	1296	461637	Ankylosing spondylitis || id:ukb-b-18194	TRUE	reported	15	61114104	0.011891	2.74448e-08	31256	NA	NA	|| id:eqtl-a-ENSG00000069667	TRUE	reported	eqtl-a-ENSG00000069667	eqtl-a-ENSG00000069667	rs7169281	2.74448e-08	2	1	TRUE	NA	NA	0.000987108	31256	8.08468e-07	462933	TRUE	1.75374e-07
RORA	rs7522462	A	G	A	G	-0.0629153	-0.000320648	0.254529	0.291792	FALSE	FALSE	FALSE	Ankylosing spondylitis	1	200881595	0.000120834	0.008	462933	1296	461637	Ankylosing spondylitis || id:ukb-b-18194	TRUE	reported	1	200881595	0.0136532	4.06172e-06	31256	NA	NA	|| id:eqtl-a-ENSG00000069667	TRUE	reported	eqtl-a-ENSG00000069667	eqtl-a-ENSG00000069667	rs7522462	4.06172e-06	2	1	TRUE	NA	NA	0.000678958	31256	1.52109e-05	462933	TRUE	0.000149377
RORA	rs7616215	T	C	T	C	0.0668323	-9.91114e-05	0.616408	0.638741	FALSE	FALSE	FALSE	Ankylosing spondylitis	3	46205686	0.000114265	0.39	462933	1296	461637	Ankylosing spondylitis || id:ukb-b-18194	TRUE	reported	3	46205686	0.0122269	4.59791e-08	31256	NA	NA	|| id:eqtl-a-ENSG00000069667	TRUE	reported	eqtl-a-ENSG00000069667	eqtl-a-ENSG00000069667	rs7616215	4.59791e-08	2	1	TRUE	NA	NA	0.000955036	31256	1.62519e-06	462933	TRUE	3.95133e-07
