# Supplementary material for: Integrated stress response genes as novel biomarkers and therapeutic targets in ankylosing spondylitis: a transcriptomic and Mendelian randomization study
Source: Front Immunol. 2026 Mar 26;17:1718471. doi: 10.3389/fimmu.2026.1718471 (PMC13062218; doi:10.3389/fimmu.2026.1718471)
Supplement: Supplementary Table 8 — Summary Table of GSEA analysis for RORA, FBXO31, and MSRB3. [file DataSheet8.xlsx]

## Sheet: 01.GSEA_KEGG_result_RORA
ID	Description	setSize	enrichmentScore	NES	pvalue	p.adjust	qvalue	rank	leading_edge	core_enrichment
KEGG_OLFACTORY_TRANSDUCTION	KEGG_OLFACTORY_TRANSDUCTION	72	-0.627171	-3.55383	1e-10	4.025e-09	2.92105e-09	2951	tags=86%, list=27%, signal=63%	OR1F1/CALML3/OR7D2/OR10A3/PDE1C/OR13C4/OR1Q1/CNGA4/OR51E2/PRKG1/OR1A2/OR1J2/OR51M1/OR5P2/OR51I1/OR7C1/OR51B6/OR3A2/OR3A3/OR51E1/OR7E24/OR5P3/OR1I1/OR6B1/OR10H3/OR7C2/OR10A4/OR2S2/OR51I2/OR6A2/GNAL/OR8D1/OR1G1/OR52A1/OR1D5/OR10A5/GUCY2D/OR5I1/CALML5/OR1A1/OR51B4/OR7A5/OR8D2/OR2C1/OR52D1/OR51B5/OR8B8/OR51B2/OR4D2/OR10H1/OR7A17/OR10H2/OR8G1/OR2F2/PRKACG/CNGB1/OR3A1/OR1D2/OR4D1/OR1E1/OR7A10/OR5L2
KEGG_NEUROACTIVE_LIGAND_RECEPTOR_INTERACTION	KEGG_NEUROACTIVE_LIGAND_RECEPTOR_INTERACTION	151	-0.474361	-3.13183	1e-10	4.025e-09	2.92105e-09	3375	tags=62%, list=31%, signal=43%	CHRNA3/OPRK1/LEP/LPAR4/GABRB3/GALR3/UTS2R/SSTR2/ADRA1D/GALR1/CSH1/AVPR1A/GRIN2B/GLRA2/GABRG3/GABRA5/CYSLTR2/HTR2C/GRID1/VIPR2/PARD3/CHRNB1/GRIN3A/BRS3/CRHR2/P2RY11/GRIK4/CHRNA5/GRIN2D/CHRNA10/GABRQ/DRD4/P2RY2/SSTR4/GCGR/SSTR3/P2RY4/PRLHR/MC3R/NTSR1/CHRM1/MTNR1B/NPBWR2/CHRM2/ADORA2B/CTSG/NPBWR1/MLNR/BDKRB1/GRPR/CHRM4/FSHB/GABRA3/MC2R/GRM3/GRIN2C/GHRHR/MC5R/GALR2/F2RL3/OPRL1/CHRNA6/CRHR1/MC4R/CHRNB…
KEGG_RIBOSOME	KEGG_RIBOSOME	56	0.621366	2.81046	1e-10	4.025e-09	2.92105e-09	3532	tags=89%, list=32%, signal=61%	RPL27A/RPS11/RPS3/RPS19/RPL18A/RPS27L/RPS20/RPS16/RPL17/RPL30/RPS25/RPLP1/RPL36/RPLP2/RPL7/RPS2/RPL6/RPS5/RPL8/RSL24D1/RPL35/RPL18/RPL10L/RPL12/RPS28/RPS29/RPL19/RPS17/RPL4/RPL27/RPL36AL/RPS4X/RPS6/RPS15/RPL3/MRPL13/RPL21/RPS15A/RPL23/RPS9/RPL39/RPLP0/FAU/RPL13/RPL41/RPL10/RPL36A/RPL23A/RPL13A/RPS21
KEGG_SPLICEOSOME	KEGG_SPLICEOSOME	67	0.586839	2.78704	1e-10	4.025e-09	2.92105e-09	3459	tags=81%, list=31%, signal=56%	SRSF8/SRSF1/NCBP1/HNRNPA1/HSPA8/SNRPA1/SRSF6/RBM17/THOC1/LSM8/DDX5/SRSF5/WBP11/HNRNPM/THOC2/LSM5/DDX42/SNRPD1/AQR/LSM7/SNRPB2/SF3B3/SNRPF/PRPF31/SNRPD3/PQBP1/LSM4/SNRPA/TRA2A/XAB2/SNW1/PRPF8/CWC15/PRPF18/DDX23/TXNL4A/PUF60/SNRPB/U2AF2/SNRNP70/MAGOHB/DHX38/EFTUD2/PRPF19/CHERP/SF3A2/HNRNPC/CRNKL1/SMNDC1/PRPF4/SNRPD2/EIF4A3/PRPF6/ALYREF
KEGG_MATURITY_ONSET_DIABETES_OF_THE_YOUNG	KEGG_MATURITY_ONSET_DIABETES_OF_THE_YOUNG	17	-0.788581	-2.86823	1.19584e-08	3.85059e-07	2.79448e-07	1792	tags=76%, list=16%, signal=64%	ONECUT1/NEUROG3/GCK/MNX1/INS/FOXA3/FOXA2/IAPP/HNF1A/PAX4/NKX2-2/PDX1/HNF1B
KEGG_CYTOKINE_CYTOKINE_RECEPTOR_INTERACTION	KEGG_CYTOKINE_CYTOKINE_RECEPTOR_INTERACTION	141	-0.360223	-2.34176	3.35781e-08	9.01014e-07	6.5389e-07	3102	tags=48%, list=28%, signal=35%	CSF2RA/MET/HGF/CXCL12/INHBE/TNFRSF11B/EPO/IL7/KITLG/IFNA2/IFNAR2/EGFR/TNFRSF19/TNFSF15/EDA2R/IL6/PDGFB/TNFRSF11A/IFNB1/CTF1/INHBC/TNFRSF13B/LTBR/CCL2/FLT3/AMHR2/CNTF/IFNA4/IFNA14/CD70/IFNA10/IFNA17/IFNA16/CCL25/CNTFR/CCL27/IFNA7/IL25/CRLF2/CCL14/CCL8/CX3CL1/IL9R/CCL26/CCL11/IL11/CCL15/CCL16/CSF3/ACVRL1/CCL1/IFNA21/IL22/AMH/GH1/IFNE/TNFSF9/CCL21/CCL24/CCL22/IFNW1/LIF/IFNL2/CCL13/TNFRSF12A/BMP7/EDA…
KEGG_TASTE_TRANSDUCTION	KEGG_TASTE_TRANSDUCTION	37	-0.590757	-2.75841	4.06283e-08	9.34452e-07	6.78157e-07	2279	tags=62%, list=21%, signal=49%	TAS2R19/ADCY6/TAS2R41/TAS2R16/TAS2R9/TAS2R38/TAS2R5/TAS2R40/TAS2R13/GNG13/CACNA1B/TAS2R4/TAS2R8/SCNN1B/TAS2R50/TAS2R7/TAS2R39/TRPM5/TAS2R3/GNAT3/ASIC2/PRKACG/KCNB1
KEGG_RNA_DEGRADATION	KEGG_RNA_DEGRADATION	32	0.635458	2.53074	1.05285e-07	2.11885e-06	1.53771e-06	2782	tags=75%, list=25%, signal=56%	CNOT7/DCP1B/EXOSC6/DIS3/EXOSC8/LSM8/WDR61/EXOSC3/LSM5/LSM7/EXOSC2/PARN/ENO2/EXOSC1/MPHOSPH6/CNOT2/EDC3/LSM4/CNOT4/EXOSC5/CNOT1/EDC4/ZCCHC7/PAPOLA
KEGG_COMPLEMENT_AND_COAGULATION_CASCADES	KEGG_COMPLEMENT_AND_COAGULATION_CASCADES	30	-0.570419	-2.55026	5.61791e-06	0.000100498	7.29342e-05	2091	tags=53%, list=19%, signal=43%	MBL2/C1S/C8G/F10/SERPINF2/BDKRB1/PLAU/CPB2/PLAT/F2/F9/A2M/SERPIND1/BDKRB2/C3/C1R
KEGG_UBIQUITIN_MEDIATED_PROTEOLYSIS	KEGG_UBIQUITIN_MEDIATED_PROTEOLYSIS	85	0.408528	2.06448	2.40718e-05	0.000387556	0.00028126	4112	tags=65%, list=37%, signal=41%	UBE2Q2/UBA2/BIRC3/TRIM32/WWP1/UBE3A/CUL4A/UBE2N/KLHL9/BTRC/CDC16/MID1/CUL2/TRIM37/UBR5/CUL5/HERC1/UBE2G2/UBE3C/HERC4/BIRC2/ANAPC5/SAE1/DDB2/CDC27/HERC2/CUL1/CDC26/DDB1/STUB1/UBE4A/ANAPC2/PIAS2/RBX1/KEAP1/XIAP/ANAPC7/UBE2Z/UBE2G1/CUL4B/PPIL2/SMURF2/PRPF19/UBE3B/SMURF1/DET1/UBE2A/HUWE1/ANAPC11/UBE2D4/UBE2L3/SIAH1/FBXW8/PIAS4/UBOX5
KEGG_PYRIMIDINE_METABOLISM	KEGG_PYRIMIDINE_METABOLISM	62	0.441562	2.04893	2.88279e-05	0.000421935	0.00030621	4422	tags=68%, list=40%, signal=41%	AK3/UPRT/POLR3F/RRM1/DUT/UCKL1/POLR1E/POLE3/NME3/CTPS2/POLR3B/ENTPD4/ENTPD5/POLR3A/NME1-NME2/ENTPD6/ITPA/POLR2G/POLD2/PNP/POLR1D/POLR3D/POLR2K/POLA1/POLR2I/POLD1/POLE/POLR3K/POLR2L/UPP1/POLR2F/TYMS/UCK1/NME1/NT5C3A/POLA2/TXNRD2/POLR2E/RRM2B/POLD4/POLR2A/POLR2J2
KEGG_METABOLISM_OF_XENOBIOTICS_BY_CYTOCHROME_P450	KEGG_METABOLISM_OF_XENOBIOTICS_BY_CYTOCHROME_P450	29	-0.509992	-2.23521	0.000161866	0.00200465	0.00145483	3601	tags=72%, list=33%, signal=49%	AKR1C4/GSTZ1/AKR1C1/CYP3A5/ALDH3B2/GSTO2/ALDH3A1/AKR1C2/CYP2C18/CYP2F1/CYP2C19/CYP3A43/CYP1A1/ALDH1A3/CYP2S1/CYP1A2/CYP2B6/DHDH/CYP3A4/CYP2C8/CYP2C9
KEGG_ECM_RECEPTOR_INTERACTION	KEGG_ECM_RECEPTOR_INTERACTION	41	-0.439205	-2.10872	0.000159903	0.00200465	0.00145483	2792	tags=44%, list=25%, signal=33%	RELN/ITGA3/COL2A1/COL1A1/COL4A2/ITGA7/LAMC3/LAMA1/COMP/COL4A6/ITGA8/CHAD/GP6/TNC/GP1BA/SDC4/ITGB4/ITGA11
KEGG_ARRHYTHMOGENIC_RIGHT_VENTRICULAR_CARDIOMYOPATHY_ARVC	KEGG_ARRHYTHMOGENIC_RIGHT_VENTRICULAR_CARDIOMYOPATHY_ARVC	41	-0.423744	-2.03449	0.000352655	0.00378516	0.00274699	3409	tags=54%, list=31%, signal=37%	CACNA1C/ITGB3/CACNG6/PKP2/SGCG/ITGA3/CACNA1F/EMD/CACNG3/SGCA/ITGA7/CACNG1/CACNG2/CACNG7/ACTN3/ITGA8/CACNG4/CTNNA3/CACNG8/DSG2/ITGB4/ITGA11
KEGG_CALCIUM_SIGNALING_PATHWAY	KEGG_CALCIUM_SIGNALING_PATHWAY	116	-0.28698	-1.77693	0.000345618	0.00378516	0.00274699	3259	tags=44%, list=30%, signal=31%	PLCZ1/ADRA1D/ATP2B3/AVPR1A/ADCY8/PDE1C/CYSLTR2/HTR2C/PLCB4/PPP3R2/EGFR/GNA14/GRIN2D/PHKA1/RYR3/CACNA1F/NTSR1/SLC8A2/CHRM1/ITPKA/CHRM2/ADORA2B/BDKRB1/GRPR/GNAL/PDE1B/NOS1/PHKG1/CALML5/GRIN2C/CHP2/CACNA1B/TNNC2/LTB4R2/CACNA1H/TRHR/GRIN1/NOS2/PRKCG/SLC8A3/ADCY1/PRKACG/BDKRB2/P2RX6/MYLK2/TBXA2R/PTGER1/CHRM5/NOS3/P2RX3/SPHK1
KEGG_PROTEASOME	KEGG_PROTEASOME	28	0.535386	2.06037	0.000380698	0.00383078	0.0027801	4437	tags=82%, list=40%, signal=49%	PSMC6/PSMC5/PSMA1/PSMC3/PSMC2/PSMD11/PSMA3/PSMB5/PSMA7/PSMA4/PSMD12/PSMA2/PSMD7/PSMB7/PSMD8/PSMC4/POMP/PSMD13/PSMB6/PSMD3/PSMB10/PSME3/PSMC1
KEGG_PARKINSONS_DISEASE	KEGG_PARKINSONS_DISEASE	58	0.399294	1.81914	0.000684674	0.00648426	0.00470581	3964	tags=67%, list=36%, signal=43%	CYCS/NDUFA5/UBE2G2/UQCRC2/VDAC3/NDUFAB1/NDUFV1/NDUFB9/NDUFB8/NDUFS3/NDUFC2/UQCRFS1/NDUFA8/COX5A/SLC25A5/NDUFA9/NDUFV2/VDAC2/COX4I1/NDUFB2/SDHD/NDUFB10/NDUFB1/UBE2G1/NDUFB7/SLC25A6/COX6C/CYC1/NDUFA7/NDUFA6/NDUFV3/UQCR11/UQCR10/COX6A1/UBE2L3/NDUFA3/COX6B1/COX7B/NDUFS7
KEGG_NUCLEOTIDE_EXCISION_REPAIR	KEGG_NUCLEOTIDE_EXCISION_REPAIR	31	0.493372	1.94673	0.000787989	0.00704812	0.00511502	4257	tags=77%, list=39%, signal=48%	CUL4A/PCNA/XPA/ERCC5/RPA1/POLE3/RFC3/DDB2/GTF2H1/ERCC4/DDB1/POLD2/RBX1/CUL4B/POLD1/POLE/RAD23A/ERCC1/GTF2H3/RFC5/RAD23B/CETN2/RFC2/POLD4
KEGG_DRUG_METABOLISM_CYTOCHROME_P450	KEGG_DRUG_METABOLISM_CYTOCHROME_P450	27	-0.477771	-2.04785	0.000956443	0.00810459	0.00588172	2642	tags=59%, list=24%, signal=45%	GSTZ1/CYP3A5/ALDH3B2/GSTO2/ALDH3A1/CYP2C18/CYP2C19/CYP3A43/ALDH1A3/CYP1A2/CYP2A7/CYP2B6/CYP3A4/CYP2A6/CYP2C8/CYP2C9
KEGG_N_GLYCAN_BIOSYNTHESIS	KEGG_N_GLYCAN_BIOSYNTHESIS	25	0.531114	1.97398	0.00105404	0.00848503	0.00615782	3606	tags=76%, list=33%, signal=51%	ALG10/ALG11/ALG13/ALG2/MGAT2/ALG9/ALG5/FUT8/ALG8/DPM1/MAN1B1/DPAGT1/RPN2/STT3A/B4GALT1/DAD1/ALG12/DOLPP1/ALG1
KEGG_RETINOL_METABOLISM	KEGG_RETINOL_METABOLISM	27	-0.473521	-2.02963	0.00114372	0.00852707	0.00618833	1928	tags=59%, list=18%, signal=49%	PNPLA4/RDH16/CYP2C18/CYP2C19/ALDH1A2/CYP3A43/CYP1A1/RDH12/CYP1A2/CYP2A7/RDH8/CYP2B6/CYP3A4/CYP2A6/CYP2C8/CYP2C9
KEGG_DNA_REPLICATION	KEGG_DNA_REPLICATION	26	0.500195	1.88219	0.00116519	0.00852707	0.00618833	4912	tags=88%, list=45%, signal=49%	PCNA/RPA1/POLE3/RFC3/MCM7/MCM4/SSBP1/POLD2/FEN1/POLA1/POLD1/POLE/DNA2/RNASEH2C/MCM5/RFC5/POLA2/RNASEH2A/RFC2/POLD4/POLD3/PRIM1/RNASEH2B
KEGG_PROTEIN_EXPORT	KEGG_PROTEIN_EXPORT	13	0.621616	1.91402	0.00141813	0.0099269	0.00720422	2685	tags=77%, list=24%, signal=58%	IMMP1L/SPCS2/SEC11C/SEC11A/SRP68/SRP54/SEC61G/SEC61B/OXA1L/SRP14
KEGG_STEROID_HORMONE_BIOSYNTHESIS	KEGG_STEROID_HORMONE_BIOSYNTHESIS	26	-0.470989	-2.00405	0.00155459	0.0104287	0.00756838	3601	tags=65%, list=33%, signal=44%	AKR1C4/AKR1C1/AKR1D1/CYP3A5/CYP7A1/SULT2B1/AKR1C2/CYP7B1/HSD17B3/CYP11B2/CYP11A1/HSD11B2/CYP3A43/HSD17B2/CYP1A1/CYP3A4/CYP11B1
KEGG_ARACHIDONIC_ACID_METABOLISM	KEGG_ARACHIDONIC_ACID_METABOLISM	34	-0.418234	-1.92509	0.00173488	0.0111726	0.00810828	2409	tags=44%, list=22%, signal=35%	CYP2C18/PTGIS/ALOX12B/PLA2G12B/TBXAS1/CYP2C19/GPX2/GGT5/ALOX15B/PLA2G3/GGT6/CYP2B6/GGT7/CYP2C8/CYP2C9
KEGG_HYPERTROPHIC_CARDIOMYOPATHY_HCM	KEGG_HYPERTROPHIC_CARDIOMYOPATHY_HCM	48	-0.372761	-1.84693	0.00193712	0.011551	0.00838286	3409	tags=52%, list=31%, signal=36%	CACNA1C/ITGB3/CACNG6/ACE/SGCG/ITGA3/IL6/CACNA1F/EMD/MYH7/MYL2/CACNG3/SGCA/ITGA7/CACNG1/CACNG2/TNNI3/CACNG7/ITGA8/CACNG4/CACNG8/MYH6/ACTC1/ITGB4/ITGA11
KEGG_DILATED_CARDIOMYOPATHY	KEGG_DILATED_CARDIOMYOPATHY	54	-0.357249	-1.81692	0.00191927	0.011551	0.00838286	2342	tags=43%, list=21%, signal=34%	SGCG/ITGA3/CACNA1F/ADCY6/EMD/MYH7/MYL2/CACNG3/SGCA/ITGA7/CACNG1/CACNG2/ADCY1/TNNI3/PRKACG/CACNG7/ITGA8/CACNG4/CACNG8/MYH6/ACTC1/ITGB4/ITGA11
KEGG_CELL_CYCLE	KEGG_CELL_CYCLE	77	0.347929	1.7093	0.00213105	0.0122536	0.00889274	3301	tags=49%, list=30%, signal=35%	ATM/BUB3/DBF4/CCND2/ORC5/SMAD3/RBL2/RBL1/PCNA/CDC16/CDC25B/SMC3/ANAPC5/CDK4/WEE1/CDC27/ABL1/SMC1A/CDKN1B/MCM7/MCM4/MYC/CUL1/SMAD4/SMAD2/CDC14B/CDC26/ANAPC2/RBX1/YWHAG/ANAPC7/CDK2/E2F5/RB1/TP53/RAD21/CHEK2/CDK6
KEGG_GLYCOSPHINGOLIPID_BIOSYNTHESIS_LACTO_AND_NEOLACTO_SERIES	KEGG_GLYCOSPHINGOLIPID_BIOSYNTHESIS_LACTO_AND_NEOLACTO_SERIES	14	-0.552415	-1.90342	0.00357296	0.0198361	0.0143956	2253	tags=57%, list=20%, signal=46%	FUT3/ABO/FUT1/FUT5/ST3GAL4/FUT6/B3GNT4/FUT2
KEGG_T_CELL_RECEPTOR_SIGNALING_PATHWAY	KEGG_T_CELL_RECEPTOR_SIGNALING_PATHWAY	58	0.367825	1.67577	0.00392479	0.021063	0.015286	4714	tags=59%, list=43%, signal=34%	RASGRP1/NFATC2/PRKCQ/PPP3CC/MALT1/PPP3CB/IKBKB/LAT/CD3D/PLCG1/NFATC3/CD3E/CDK4/CD40LG/HRAS/MAP2K1/NFATC1/AKT2/CD4/KRAS/MAP3K8/PIK3R2/CHUK/MAP3K14/RELA/NFAT5/VAV2/PAK4/PIK3CG/MAPK11/PTPN6/MAP2K7/IKBKG/CBL
KEGG_BASE_EXCISION_REPAIR	KEGG_BASE_EXCISION_REPAIR	25	0.490567	1.82328	0.00460082	0.0238946	0.017341	4639	tags=88%, list=42%, signal=51%	TDG/PCNA/PARP2/UNG/APEX1/POLE3/POLD2/FEN1/NTHL1/POLD1/POLE/NEIL2/MPG/APEX2/HMGB1/PARP4/LIG3/POLD4/POLB/POLL/XRCC1/POLD3
KEGG_LINOLEIC_ACID_METABOLISM	KEGG_LINOLEIC_ACID_METABOLISM	17	-0.49848	-1.81307	0.00593515	0.0289563	0.0210144	2409	tags=65%, list=22%, signal=51%	CYP3A5/AKR1B10/CYP2C18/PLA2G12B/CYP2C19/CYP3A43/PLA2G3/CYP1A2/CYP3A4/CYP2C8/CYP2C9
KEGG_CELL_ADHESION_MOLECULES_CAMS	KEGG_CELL_ADHESION_MOLECULES_CAMS	68	-0.289852	-1.59976	0.00593454	0.0289563	0.0210144	3115	tags=43%, list=28%, signal=31%	CNTNAP1/CLDN14/NEO1/NRXN3/PDCD1LG2/GLG1/ITGB2/NRXN2/CDH3/CLDN17/CDH15/NLGN2/SPN/CDH1/CLDN7/ICOSLG/CLDN10/CLDN8/CLDN23/CDH5/ESAM/JAM2/CLDN2/ITGA8/CLDN6/NLGN3/SDC4/CD276/PVR
KEGG_OXIDATIVE_PHOSPHORYLATION	KEGG_OXIDATIVE_PHOSPHORYLATION	66	0.346432	1.63635	0.00818381	0.0387527	0.0281239	3964	tags=59%, list=36%, signal=38%	COX11/PPA1/NDUFA5/ATP6V0A2/UQCRC2/NDUFAB1/NDUFV1/NDUFB9/NDUFB8/NDUFS3/NDUFC2/UQCRFS1/NDUFA8/COX5A/NDUFA9/ATP6V0E2/NDUFV2/COX4I1/NDUFB2/COX10/SDHD/NDUFB10/NDUFB1/NDUFA11/NDUFB7/COX6C/CYC1/NDUFA7/NDUFA6/NDUFV3/ATP6V1H/UQCR11/UQCR10/COX6A1/NDUFA3/COX6B1/COX15/COX7B/NDUFS7
KEGG_PURINE_METABOLISM	KEGG_PURINE_METABOLISM	90	0.305653	1.55946	0.00861528	0.0396303	0.0287608	2660	tags=39%, list=24%, signal=30%	PDE7A/PRPS1/HPRT1/PDE8A/POLR3F/RRM1/GART/PRPS2/ADCY9/ADA/ADPRM/POLR1E/ADSL/POLE3/NME3/POLR3B/PFAS/PDE3B/ENTPD4/ENTPD5/POLR3A/NME1-NME2/ENTPD6/APRT/ADCY7/ITPA/POLR2G/POLD2/PNP/PDE4A/POLR1D/POLR3D/POLR2K/POLA1/POLR2I
KEGG_VALINE_LEUCINE_AND_ISOLEUCINE_DEGRADATION	KEGG_VALINE_LEUCINE_AND_ISOLEUCINE_DEGRADATION	21	0.490035	1.74587	0.00926083	0.0414165	0.0300571	3519	tags=67%, list=32%, signal=45%	ACADSB/HIBADH/IVD/ACAT1/AUH/ACAD8/ALDH6A1/DLD/PCCA/ACAA2/ECHS1/BCAT2/HSD17B10/BCKDHA
KEGG_HUNTINGTONS_DISEASE	KEGG_HUNTINGTONS_DISEASE	102	0.301359	1.57885	0.0100981	0.0439404	0.0318887	4422	tags=61%, list=40%, signal=37%	CYCS/NDUFA5/SOD1/CREB3L2/UQCRC2/VDAC3/NDUFAB1/NDUFV1/NDUFB9/NDUFB8/TAF4B/NDUFS3/NDUFC2/UQCRFS1/TFAM/NDUFA8/COX5A/SLC25A5/NDUFA9/DNAL1/NDUFV2/VDAC2/POLR2G/COX4I1/NDUFB2/SDHD/NDUFB10/NDUFB1/SIN3A/TAF4/POLR2K/POLR2I/NDUFB7/SLC25A6/COX6C/CYC1/NDUFA7/CLTA/CREB3/AP2A2/NDUFA6/TP53/POLR2L/NDUFV3/POLR2F/NRF1/UQCR11/DCTN2/UQCR10/COX6A1/NDUFA3/COX6B1/COX7B/NDUFS7/CLTC/DNAL4/UQCRB/POLR2E/POLR2A/NDUFB6/COX8A/…
KEGG_TRYPTOPHAN_METABOLISM	KEGG_TRYPTOPHAN_METABOLISM	24	-0.419372	-1.74748	0.0105316	0.0446207	0.0323824	1556	tags=29%, list=14%, signal=25%	OGDHL/CYP1A1/TPH2/AANAT/AFMID/CYP1A2/ALDH1B1
KEGG_CITRATE_CYCLE_TCA_CYCLE	KEGG_CITRATE_CYCLE_TCA_CYCLE	20	0.494539	1.74173	0.0116888	0.0482536	0.035019	3657	tags=80%, list=33%, signal=54%	DLAT/IDH3A/SUCLA2/PDHA1/ACLY/DLD/ACO1/IDH2/DLST/IDH3B/SDHD/MDH2/ACO2/CS/PCK2/IDH3G

## Sheet: 02.GSEA_KEGG_result_FBXO31
ID	Description	setSize	enrichmentScore	NES	pvalue	p.adjust	qvalue	rank	leading_edge	core_enrichment
KEGG_OLFACTORY_TRANSDUCTION	KEGG_OLFACTORY_TRANSDUCTION	72	-0.646825	-3.71972	1e-10	5.36667e-09	3.75439e-09	2123	tags=68%, list=19%, signal=55%	OR3A2/OR7C1/OR10H2/PRKACG/OR10H1/OR3A3/OR2F2/CALML5/OR4D1/OR6B1/OR52A1/OR1G1/OR6A2/OR7A17/OR51I1/OR1E1/OR1D5/OR51B5/OR51M1/OR51B4/GUCY2D/OR4D2/OR7A5/OR2C1/OR1A1/OR51I2/OR8D1/OR52D1/OR8D2/OR10A4/OR5L2/OR10H3/OR2S2/OR1I1/OR51B6/OR5P2/OR5I1/OR10A5/CNGB1/OR3A1/OR1D2/OR51E1/OR8B8/OR5P3/OR51B2/OR7A10/OR7C2/OR8G1/GNAL
KEGG_NEUROACTIVE_LIGAND_RECEPTOR_INTERACTION	KEGG_NEUROACTIVE_LIGAND_RECEPTOR_INTERACTION	151	-0.459938	-3.04382	1e-10	5.36667e-09	3.75439e-09	2617	tags=46%, list=24%, signal=36%	GRIN2D/PRLHR/CHRNA5/FPR2/CHRM1/MC3R/GRM3/GABBR2/FSHB/GABRQ/CHRNB1/PTGER1/F2/NPBWR1/P2RY2/GPR50/ADRA2A/GABRA3/CRHR1/P2RY11/MLNR/BDKRB2/BDKRB1/CHRNA6/GALR3/HRH3/GPR83/UTS2R/CHRNB4/RXFP2/NTSR1/GRIN1/F2RL3/CHRNB3/PRSS3/GRIN2C/MC5R/ADCYAP1R1/SSTR4/MCHR1/GABRE/GH1/MC2R/GLP2R/NPBWR2/DRD4/GRPR/TRHR/GHRHR/P2RY4/CHRM2/GALR2/CHRM5/CHRM4/LTB4R2/CHRNE/TBXA2R/MTNR1B/GRIN3B/SSTR3/APLNR/P2RX6/MC4R/GCGR/P2RX3/ADO…
KEGG_SPLICEOSOME	KEGG_SPLICEOSOME	67	0.597421	2.64783	1e-10	5.36667e-09	3.75439e-09	3147	tags=78%, list=29%, signal=56%	SF3B3/PRPF31/HNRNPA1/SNRPA1/SNRPA/RBM17/THOC2/PUF60/THOC1/SRSF6/HSPA8/DDX42/LSM7/HNRNPM/SNRPD3/WBP11/TXNL4A/SNRPF/PRPF8/LSM5/PRPF19/SRSF5/XAB2/TRA2A/SRSF1/PRPF6/SNRNP70/CTNNBL1/EFTUD2/SNRPD1/LSM4/SRSF8/SNRPB2/DDX23/SF3B2/SF3A2/AQR/SNW1/PQBP1/PRPF4/CHERP/U2AF2/NCBP1/ACIN1/SNRPB/EIF4A3/SART1/CWC15/DHX38/SNRPD2/DDX5/MAGOHB
KEGG_TASTE_TRANSDUCTION	KEGG_TASTE_TRANSDUCTION	37	-0.58521	-2.84472	3.1859e-08	1.10534e-06	7.73265e-07	2461	tags=65%, list=22%, signal=51%	GNG13/TAS2R43/TAS2R5/ADCY6/GNAT3/PRKACG/TRPM5/TAS2R19/TAS2R9/TAS2R4/TAS2R40/TAS2R13/TAS2R38/TAS2R50/TAS2R3/TAS2R8/TAS2R7/CACNA1B/KCNB1/TAS2R41/TAS2R16/SCNN1B/TAS2R39/ASIC2
KEGG_RIBOSOME	KEGG_RIBOSOME	56	0.549476	2.31423	3.43272e-08	1.10534e-06	7.73265e-07	4071	tags=86%, list=37%, signal=54%	RPS19/RPL36/RPS2/RPS16/RPL18/RPS28/RPLP2/RPS20/RPS3/RPS4X/RPL18A/RPLP1/RPL27A/RPL19/RPL23A/RPS11/RPS25/RPL17/RPL12/RPL8/RPS5/RPS15/RPL10L/RPL13/RPL36AL/RPL35/RPL10/RPS6/RPL30/RPS9/RPL3/RPL27/RPL7A/RPS27L/RPL6/RPS29/RPL4/FAU/RPS17/RPL7/RPL39/RPL23/RPS21/RPL13A/RPL21/RPS15A/RPLP0/MRPL13
KEGG_CYTOKINE_CYTOKINE_RECEPTOR_INTERACTION	KEGG_CYTOKINE_CYTOKINE_RECEPTOR_INTERACTION	141	-0.324621	-2.1696	1.74744e-07	4.68897e-06	3.28028e-06	2476	tags=39%, list=22%, signal=31%	IL22/TNFSF14/IL7/CCL11/TNFRSF13B/PDGFB/IL6/CCL26/CCL14/CD70/ACVRL1/EGFR/IFNA4/IFNA10/CSF3/IL25/CCL15/HGF/BMP2/IFNA7/IFNA16/IFNA17/CRLF2/CCL24/CCL25/AMH/TNFSF9/LTBR/CCL8/INHBC/IL11/CCL1/GH1/IFNW1/EDA/CX3CL1/IFNL2/CCL21/CCL27/CCL16/IFNA14/CTF1/CNTF/CNTFR/IFNA21/AMHR2/LIF/CCL13/BMP7/IFNE/CSF2RA/CCL22/IL9R/FLT3/TNFRSF12A
KEGG_MATURITY_ONSET_DIABETES_OF_THE_YOUNG	KEGG_MATURITY_ONSET_DIABETES_OF_THE_YOUNG	17	-0.724202	-2.77147	1.19091e-06	2.73909e-05	1.9162e-05	2485	tags=76%, list=23%, signal=59%	ONECUT1/MNX1/IAPP/PAX4/INS/NEUROG3/GCK/PDX1/HNF1B/FOXA3/FOXA2/NKX2-2/HNF1A
KEGG_RNA_DEGRADATION	KEGG_RNA_DEGRADATION	32	0.58422	2.20479	3.63439e-06	7.3142e-05	5.11683e-05	2581	tags=69%, list=23%, signal=53%	DCP1B/ENO2/EXOSC2/EXOSC6/EXOSC8/CNOT2/EXOSC5/CNOT4/LSM7/EXOSC1/EDC3/LSM5/EDC4/PARN/WDR61/ZCCHC7/CNOT7/LSM4/CNOT1/DCPS/EXOSC3/DIS3
KEGG_PYRIMIDINE_METABOLISM	KEGG_PYRIMIDINE_METABOLISM	62	0.470642	2.04263	1.351e-05	0.000241679	0.000169073	3616	tags=58%, list=33%, signal=39%	NME1-NME2/NME3/CTPS2/UCKL1/RRM1/POLD2/POLR1E/ENTPD6/POLR3B/POLR3A/POLR3F/ITPA/POLR2I/POLE3/POLR3D/DUT/POLD1/POLR2G/AK3/ENTPD5/POLR2L/UPRT/POLE/POLR2F/NME1/UPP1/ENTPD4/POLA1/POLR2E/UCK1/TXNRD2/POLR1D/PNP/POLR2A/POLR2J2/POLA2
KEGG_PROTEASOME	KEGG_PROTEASOME	28	0.577562	2.11187	2.85272e-05	0.000459288	0.000321306	4147	tags=86%, list=38%, signal=54%	PSMC5/PSMD11/PSMB5/PSMA1/PSMC4/PSMD7/PSMA7/PSMC2/PSMD3/PSMC3/PSMB7/PSMB6/PSMD8/PSMB10/PSMD13/POMP/PSMA3/PSME1/PSMC1/PSMA4/PSMD12/PSMA2/PSMC6/PSME3
KEGG_UBIQUITIN_MEDIATED_PROTEOLYSIS	KEGG_UBIQUITIN_MEDIATED_PROTEOLYSIS	85	0.412681	1.91063	5.59265e-05	0.00081856	0.000572644	4538	tags=71%, list=41%, signal=42%	MID1/UBE3A/TRIM32/DDB2/BTRC/ANAPC5/WWP1/STUB1/CDC16/UBE2G2/ANAPC2/PRPF19/UBE2Q2/ANAPC7/CUL1/DDB1/UBE2Z/PIAS2/UBA2/KEAP1/HERC1/UBE3C/CDC26/PPIL2/DET1/UBE2N/HERC2/TRIM37/CUL4A/CUL2/UBE2D4/ANAPC11/SAE1/KLHL9/FBXW8/HERC4/BIRC3/UBA1/UBE2I/UBE4A/UBE3B/CDC27/UBOX5/UBR5/XIAP/PML/FZR1/PIAS4/BIRC2/RBX1/SMURF1/UBE2L6/UBE2A/UBE2L3/CUL4B/WWP2/MGRN1/UBE2G1/SMURF2/CUL5
KEGG_COMPLEMENT_AND_COAGULATION_CASCADES	KEGG_COMPLEMENT_AND_COAGULATION_CASCADES	30	-0.499033	-2.25927	8.97515e-05	0.00120417	0.000842404	2565	tags=60%, list=23%, signal=46%	MBL2/C1S/SERPINA5/F8/SERPINF2/PLAT/PLAU/F2/BDKRB2/F10/BDKRB1/F9/CPB2/C8G/A2M/SERPIND1/C1R/C3
KEGG_ECM_RECEPTOR_INTERACTION	KEGG_ECM_RECEPTOR_INTERACTION	41	-0.410436	-2.07759	0.00017692	0.00219109	0.00153283	3154	tags=51%, list=29%, signal=37%	RELN/ITGA3/ITGA2B/CD36/COL2A1/COL4A2/COL1A1/ITGB3/ITGA7/LAMC3/SDC4/LAMA1/COMP/ITGB4/TNC/ITGA8/COL4A6/CHAD/ITGA11/GP6/GP1BA
KEGG_PARKINSONS_DISEASE	KEGG_PARKINSONS_DISEASE	58	0.430802	1.82589	0.000402812	0.00463233	0.00324066	3419	tags=62%, list=31%, signal=43%	NDUFV1/NDUFB8/UBE2G2/VDAC2/VDAC3/NDUFS3/NDUFA9/NDUFB9/NDUFAB1/COX5A/COX4I1/NDUFC2/SLC25A5/NDUFV2/NDUFA8/UQCRFS1/UQCRC2/NDUFB7/NDUFA7/NDUFS7/NDUFA3/UQCR10/NDUFB2/CYCS/NDUFB1/COX6C/CYC1/COX6B1/NDUFB10/SLC25A6/UBA1/COX8A/NDUFA6/NDUFV3/NDUFA5/COX6A1
KEGG_DILATED_CARDIOMYOPATHY	KEGG_DILATED_CARDIOMYOPATHY	54	-0.35928	-1.94575	0.000460833	0.00494627	0.00346029	2289	tags=41%, list=21%, signal=32%	MYH6/CACNG3/ADCY6/ITGB3/PRKACG/ITGA7/CACNA1F/TPM4/CACNG1/SGCA/CACNG8/MYL2/CACNG7/CACNG2/MYH7/TNNI3/ITGB4/ACTC1/ITGA8/ITGA11/CACNG4/ADCY1
KEGG_N_GLYCAN_BIOSYNTHESIS	KEGG_N_GLYCAN_BIOSYNTHESIS	25	0.560251	1.98017	0.000757942	0.0068979	0.0048256	3200	tags=72%, list=29%, signal=51%	ALG9/RPN2/ALG8/MAN1B1/FUT8/ALG5/ALG2/ALG13/DPAGT1/DOLPP1/STT3A/ALG1/MGAT2/ALG11/DAD1/ALG10/ALG12/B4GALT1
KEGG_ARRHYTHMOGENIC_RIGHT_VENTRICULAR_CARDIOMYOPATHY_ARVC	KEGG_ARRHYTHMOGENIC_RIGHT_VENTRICULAR_CARDIOMYOPATHY_ARVC	41	-0.381179	-1.9295	0.000747421	0.0068979	0.0048256	2256	tags=51%, list=20%, signal=41%	SGCG/ITGA3/ITGA2B/DSC2/EMD/CACNG3/ITGB3/ITGA7/CACNA1F/CACNG1/SGCA/CACNG8/CACNG7/DSG2/CTNNA3/CACNG2/ITGB4/ITGA8/ACTN3/ITGA11/CACNG4
KEGG_OXIDATIVE_PHOSPHORYLATION	KEGG_OXIDATIVE_PHOSPHORYLATION	66	0.404585	1.78301	0.000771194	0.0068979	0.0048256	3445	tags=56%, list=31%, signal=39%	NDUFV1/ATP6V0A2/NDUFB8/ATP6V0E2/COX10/NDUFS3/NDUFA9/NDUFB9/NDUFAB1/PPA1/NDUFA11/COX5A/COX4I1/NDUFC2/NDUFV2/NDUFA8/UQCRFS1/UQCRC2/NDUFB7/NDUFA7/NDUFS7/NDUFA3/UQCR10/COX11/ATP6V1H/NDUFB2/NDUFB1/COX6C/CYC1/COX6B1/NDUFB10/COX8A/NDUFA6/NDUFV3/NDUFA5/COX6A1/COX15
KEGG_RETINOL_METABOLISM	KEGG_RETINOL_METABOLISM	27	-0.450387	-2.00157	0.000874012	0.0074061	0.00518112	2594	tags=52%, list=24%, signal=40%	ALDH1A2/CYP3A43/CYP2C19/RDH16/CYP3A4/CYP1A1/CYP2C8/RDH8/CYP2B6/CYP1A2/RDH12/CYP2A6/CYP2C9/CYP2A7
KEGG_HUNTINGTONS_DISEASE	KEGG_HUNTINGTONS_DISEASE	102	0.361557	1.72497	0.000984108	0.00792207	0.00554208	3606	tags=53%, list=33%, signal=36%	NDUFV1/SOD1/NDUFB8/TAF4B/VDAC2/VDAC3/NDUFS3/NDUFA9/NDUFB9/NDUFAB1/POLR2I/TP53/COX5A/CLTA/COX4I1/CREB3L2/POLR2G/NDUFC2/SLC25A5/NDUFV2/NDUFA8/UQCRFS1/AP2A2/UQCRC2/NDUFB7/POLR2L/NDUFA7/NDUFS7/NDUFA3/DCTN2/CREB3/UQCR10/NDUFB2/SIN3A/CYCS/POLR2F/NDUFB1/COX6C/CYC1/COX6B1/NDUFB10/SLC25A6/POLR2E/DNAL1/NRF1/COX8A/NDUFA6/DNAL4/POLR2A/NDUFV3/NDUFA5/COX6A1/POLR2J2/TFAM
KEGG_HYPERTROPHIC_CARDIOMYOPATHY_HCM	KEGG_HYPERTROPHIC_CARDIOMYOPATHY_HCM	48	-0.357448	-1.89961	0.00127945	0.00980911	0.00686221	2289	tags=42%, list=21%, signal=33%	MYH6/CACNG3/IL6/ITGB3/ITGA7/CACNA1F/TPM4/CACNG1/SGCA/CACNG8/MYL2/CACNG7/CACNG2/MYH7/TNNI3/ITGB4/ACTC1/ITGA8/ITGA11/CACNG4
KEGG_VALINE_LEUCINE_AND_ISOLEUCINE_DEGRADATION	KEGG_VALINE_LEUCINE_AND_ISOLEUCINE_DEGRADATION	21	0.53721	1.82018	0.00148764	0.00997956	0.00698145	2306	tags=57%, list=21%, signal=45%	ECHS1/IVD/PCCA/HSD17B10/BCAT2/ALDH6A1/HIBADH/ACAA2/ACAD8/ACAT1/BCKDHA/ACADSB
KEGG_PEROXISOME	KEGG_PEROXISOME	43	0.442933	1.75304	0.00145897	0.00997956	0.00698145	3226	tags=53%, list=29%, signal=38%	ACSL5/SLC25A17/SOD1/ABCD4/CROT/IDH2/GSTK1/PAOX/EPHX2/PEX1/PEX5/PEX11A/ECH1/PEX16/MPV17L/PHYH/PXMP2/PEX12/DECR2/DHRS4/MLYCD/ABCD2/NUDT19
KEGG_CALCIUM_SIGNALING_PATHWAY	KEGG_CALCIUM_SIGNALING_PATHWAY	116	-0.250497	-1.63055	0.00137881	0.00997956	0.00698145	2024	tags=29%, list=18%, signal=24%	PTGER1/PRKACG/NOS3/EGFR/TNNC2/BDKRB2/CACNA1F/BDKRB1/CALML5/NTSR1/GRIN1/CACNA1H/GRIN2C/PRKCG/PHKG1/PDE1B/CACNA1B/GRPR/TRHR/CHP2/CHRM2/NOS2/CHRM5/LTB4R2/SLC8A2/TBXA2R/GNAL/P2RX6/P2RX3/ADORA2B/SLC8A3/MYLK2/SPHK1/ADCY1
KEGG_GLYCOSYLPHOSPHATIDYLINOSITOL_GPI_ANCHOR_BIOSYNTHESIS	KEGG_GLYCOSYLPHOSPHATIDYLINOSITOL_GPI_ANCHOR_BIOSYNTHESIS	14	0.62495	1.88332	0.0018454	0.0118844	0.00831401	3732	tags=79%, list=34%, signal=52%	PIGU/PIGP/PIGH/PIGL/GPAA1/PIGT/PIGO/PIGA/PIGS/PIGN/PIGQ
KEGG_GLYCOSPHINGOLIPID_BIOSYNTHESIS_LACTO_AND_NEOLACTO_SERIES	KEGG_GLYCOSPHINGOLIPID_BIOSYNTHESIS_LACTO_AND_NEOLACTO_SERIES	14	-0.558356	-2.014	0.00211032	0.0130155	0.00910534	1481	tags=57%, list=13%, signal=50%	ST3GAL4/B3GNT4/FUT2/FUT1/ABO/FUT3/FUT5/FUT6
KEGG_DNA_REPLICATION	KEGG_DNA_REPLICATION	26	0.50724	1.81375	0.00218273	0.0130155	0.00910534	2812	tags=58%, list=26%, signal=43%	POLD2/MCM7/SSBP1/RPA1/POLE3/POLD1/PCNA/RFC3/MCM4/RNASEH2C/POLE/MCM5/FEN1/RNASEH2A/POLA1
KEGG_METABOLISM_OF_XENOBIOTICS_BY_CYTOCHROME_P450	KEGG_METABOLISM_OF_XENOBIOTICS_BY_CYTOCHROME_P450	29	-0.428436	-1.93017	0.0022708	0.0130571	0.00913443	3140	tags=55%, list=29%, signal=40%	CYP2C18/GSTO2/ALDH3A1/AKR1C2/CYP3A43/CYP2C19/ALDH1A3/DHDH/CYP3A4/CYP1A1/CYP2C8/CYP2B6/CYP2S1/CYP1A2/CYP2C9/CYP2F1
KEGG_PURINE_METABOLISM	KEGG_PURINE_METABOLISM	90	0.351995	1.64817	0.00254489	0.0141285	0.00988395	3616	tags=49%, list=33%, signal=33%	GART/PRPS1/NME1-NME2/NME3/RRM1/POLD2/APRT/POLR1E/ADSL/ENTPD6/ADA/POLR3B/POLR3A/PDE7A/POLR3F/ITPA/PFAS/POLR2I/POLE3/POLR3D/POLD1/POLR2G/HPRT1/PDE8A/ADCY9/PRPS2/ENTPD5/POLR2L/PDE4A/POLE/ADPRM/POLR2F/NME1/ENTPD4/POLA1/POLR2E/NPR2/POLR1D/PNP/POLR2A/ADCY7/POLR2J2/PKM/POLA2
KEGG_NUCLEOTIDE_EXCISION_REPAIR	KEGG_NUCLEOTIDE_EXCISION_REPAIR	31	0.471658	1.76861	0.00314055	0.0168543	0.0117909	2579	tags=52%, list=23%, signal=40%	DDB2/POLD2/XPA/GTF2H1/ERCC5/RPA1/POLE3/POLD1/DDB1/PCNA/RFC3/POLE/ERCC1/ERCC4/CUL4A/RAD23A
KEGG_RNA_POLYMERASE	KEGG_RNA_POLYMERASE	18	0.532365	1.72371	0.00485234	0.0252008	0.0176299	4276	tags=83%, list=39%, signal=51%	POLR1E/POLR3B/POLR3A/POLR3F/POLR2I/POLR3D/POLR2G/POLR2L/POLR2F/POLR2E/POLR1D/POLR2A/POLR2J2/POLR2C/POLR3K
KEGG_BASE_EXCISION_REPAIR	KEGG_BASE_EXCISION_REPAIR	25	0.490997	1.73539	0.0071384	0.0359151	0.0251253	2975	tags=60%, list=27%, signal=44%	APEX1/POLD2/UNG/PARP2/POLE3/POLD1/NTHL1/PCNA/MPG/POLE/FEN1/TDG/APEX2/NEIL2/XRCC1
KEGG_CITRATE_CYCLE_TCA_CYCLE	KEGG_CITRATE_CYCLE_TCA_CYCLE	20	0.507539	1.68533	0.00744362	0.0363159	0.0254057	2679	tags=65%, list=24%, signal=49%	IDH2/PDHA1/MDH2/ACLY/CS/IDH3B/DLAT/ACO1/ACO2/PCK2/SUCLA2/DLST/IDH3G
KEGG_AUTOIMMUNE_THYROID_DISEASE	KEGG_AUTOIMMUNE_THYROID_DISEASE	18	-0.434501	-1.69325	0.00769484	0.0364374	0.0254907	1804	tags=44%, list=16%, signal=37%	IFNA4/IFNA10/IFNA7/IFNA16/IFNA17/IFNA14/IFNA21/TG
KEGG_HEDGEHOG_SIGNALING_PATHWAY	KEGG_HEDGEHOG_SIGNALING_PATHWAY	29	-0.372028	-1.67605	0.0110592	0.0498575	0.034879	2305	tags=52%, list=21%, signal=41%	DHH/GLI1/GAS1/WNT7B/PRKACG/WNT8B/BMP2/WNT5B/WNT9B/WNT2/WNT1/BMP4/BMP7/GLI3/SMO
KEGG_LYSOSOME	KEGG_LYSOSOME	85	0.331796	1.53615	0.0111483	0.0498575	0.034879	4900	tags=64%, list=44%, signal=36%	ATP6V0A2/AP3M2/M6PR/AP4S1/GGA2/SLC11A2/SGSH/CLTA/SMPD1/GGA1/CTSW/AP3D1/GNPTAB/NPC1/NAGPA/GUSB/HEXA/PLA2G15/LAPTM4B/ATP6V1H/AP4E1/ENTPD4/GNPTG/AP1M1/CLN3/NAGLU/HGSNAT/MAN2B1/AP3M1/AP1B1/CTSF/GAA/GGA3/ABCA2/TPP1/LAMP1/LGMN/CTNS/GALC/TCIRG1/ACP5/CLN5/NPC2/NAGA/ATP6AP1/ARSA/GNS/AP4M1/AP1S2/CTSZ/IDS/AP3S2/GALNS/CTSH

## Sheet: 03.GSEA_KEGG_result_MSRB3
ID	Description	setSize	enrichmentScore	NES	pvalue	p.adjust	qvalue	rank	leading_edge	core_enrichment
KEGG_RIBOSOME	KEGG_RIBOSOME	56	-0.807098	-4.02742	1e-10	1.61e-08	1.02105e-08	1569	tags=80%, list=14%, signal=69%	RPS27L/RPS11/RPS16/RPL36/RPS4X/RPL27A/MRPL13/RPL18A/RPL7/RPLP2/RPL21/RPL30/RPS15A/RPL18/RPS2/RPL23/RPL27/RPS17/RPS5/RPS29/RPS3/RPS9/RPL36A/RPL39/RPL6/RPL12/RPL8/RPS15/RPS24/RPS19/RPL23A/FAU/RPL41/RPL35/RPS6/RPS21/RPL19/RPL4/RPLP0/RPL13/RPL3/RPL10/RPL13A/RPL7A/RPL38
KEGG_CHRONIC_MYELOID_LEUKEMIA	KEGG_CHRONIC_MYELOID_LEUKEMIA	51	0.653911	2.26528	2.29375e-09	1.84647e-07	1.17102e-07	1301	tags=49%, list=12%, signal=43%	SOS2/PIK3CG/MAPK1/GAB2/CRK/CBL/CTBP2/BRAF/CHUK/SMAD4/GRB2/CRKL/IKBKG/KRAS/PIK3R5/STAT5B/TGFBR1/CDKN1B/MDM2/TGFB1/STAT5A/MAPK3/RB1/AKT1/MAP2K1
KEGG_OLFACTORY_TRANSDUCTION	KEGG_OLFACTORY_TRANSDUCTION	72	-0.466811	-2.42854	1.21726e-08	6.53262e-07	4.14295e-07	2728	tags=64%, list=25%, signal=48%	OR6B1/OR10H2/OR3A2/OR51B2/OR52A1/OR5P2/OR4D2/OR8B8/OR51I2/OR52D1/OR7A17/CALML5/OR51B6/OR51B4/OR7C2/OR1A1/GUCY2D/OR51E1/OR1D5/OR51M1/OR6A2/OR8D2/OR2C1/OR10H1/OR4D1/OR3A1/OR51B5/OR10A4/OR51I1/OR1G1/OR10H3/OR5L2/OR8D1/OR1I1/OR10A5/OR5I1/OR8G1/OR1D2/OR2S2/OR2F2/OR7A5/CNGB1/OR7A10/OR1E1/OR3A3/GNAL
KEGG_FC_GAMMA_R_MEDIATED_PHAGOCYTOSIS	KEGG_FC_GAMMA_R_MEDIATED_PHAGOCYTOSIS	56	0.617928	2.18447	1.8338e-08	7.38103e-07	4.68101e-07	1351	tags=48%, list=12%, signal=43%	PIK3CG/MAPK1/GAB2/CRK/PLCG2/PAK1/PRKCB/HCK/LIMK2/CRKL/ARPC1A/GSN/SYK/ASAP1/DNM2/PIK3R5/VAV1/NCF1/WASF3/VASP/PIP5K1B/LYN/MAPK3/AKT1/MAP2K1/WAS/ARPC3
KEGG_FC_EPSILON_RI_SIGNALING_PATHWAY	KEGG_FC_EPSILON_RI_SIGNALING_PATHWAY	39	0.67019	2.23684	5.20517e-08	1.67607e-06	1.06295e-06	2282	tags=56%, list=21%, signal=45%	SOS2/PIK3CG/MAPK1/GAB2/MAP2K4/PLCG2/PRKCB/GRB2/SYK/KRAS/MAPK8/PIK3R5/VAV1/LYN/MAPK3/AKT1/MAP2K1/MAP2K6/BTK/RAC2/MAPK11/MAP2K7
KEGG_ERBB_SIGNALING_PATHWAY	KEGG_ERBB_SIGNALING_PATHWAY	54	0.60516	2.12031	1.45065e-07	3.89257e-06	2.46865e-06	1301	tags=41%, list=12%, signal=36%	SOS2/PIK3CG/MAPK1/CRK/MAP2K4/CBL/PLCG2/PAK1/CAMK2G/PRKCB/BRAF/GRB2/CRKL/KRAS/MAPK8/PIK3R5/STAT5B/CDKN1B/STAT5A/MAPK3/AKT1/MAP2K1
KEGG_CHEMOKINE_SIGNALING_PATHWAY	KEGG_CHEMOKINE_SIGNALING_PATHWAY	111	0.507693	1.9649	1.87801e-07	4.31942e-06	2.73935e-06	1507	tags=35%, list=14%, signal=31%	SOS2/PIK3CG/MAPK1/CRK/PREX1/PAK1/PRKCB/HCK/BRAF/CHUK/GRB2/CRKL/CXCL16/ROCK1/GNB2/IKBKG/KRAS/ADCY4/PIK3R5/STAT5B/VAV1/NCF1/PXN/ELMO1/GNG2/STAT3/PLCB2/ARRB2/PTK2B/LYN/GNG10/MAPK3/GNG11/AKT1/MAP2K1/WAS/JAK2/CCL23/ADCY7
KEGG_NEUROTROPHIN_SIGNALING_PATHWAY	KEGG_NEUROTROPHIN_SIGNALING_PATHWAY	79	0.538511	2.01064	3.63023e-07	7.30583e-06	4.63332e-06	2335	tags=49%, list=21%, signal=39%	IRS2/SOS2/PIK3CG/MAPK1/CRK/PLCG2/TRAF6/CAMK2G/BRAF/GRB2/CRKL/PSEN1/RIPK2/KRAS/SH2B2/MAPK8/SH2B3/IRAK3/PIK3R5/RPS6KA5/CALM1/MAPK3/YWHAB/YWHAH/AKT1/MAP2K1/MAP3K3/YWHAZ/RPS6KA3/ZNF274/YWHAG/CAMK2B/BAX/ARHGDIB/PTPN11/MAPK11/IRAK1/MAP2K7/CSK
KEGG_PATHWAYS_IN_CANCER	KEGG_PATHWAYS_IN_CANCER	201	0.427068	1.72428	1.2297e-06	2.1998e-05	1.3951e-05	1406	tags=27%, list=13%, signal=24%	SOS2/HIF1A/PIK3CG/MAPK1/CREBBP/CRK/BID/FOS/IGF1R/CBL/NCOA4/CTBP2/PLCG2/MMP9/CSF2RA/TRAF6/DAPK2/PRKCB/BRAF/CHUK/SMAD4/SPI1/GRB2/CRKL/RXRA/IKBKG/FAS/KRAS/PTEN/STK4/MAPK8/PIK3R5/FGF13/STAT5B/TGFBR1/CDKN1B/STAT3/XIAP/MDM2/TCF7L2/RARA/TGFB1/ITGA2B/STAT5A/SMAD2/CEBPA/MAPK3/RB1/AKT1/MAP2K1/MAX/FZD1/DAPK1/RALBP1
KEGG_ACUTE_MYELOID_LEUKEMIA	KEGG_ACUTE_MYELOID_LEUKEMIA	39	0.62896	2.09923	1.61074e-06	2.59329e-05	1.64465e-05	2236	tags=59%, list=20%, signal=47%	SOS2/PIK3CG/MAPK1/BRAF/CHUK/SPI1/GRB2/IKBKG/KRAS/PIK3R5/STAT5B/STAT3/TCF7L2/RARA/STAT5A/CEBPA/MAPK3/AKT1/MAP2K1/PML/PIM2/EIF4EBP1/RPS6KB1
KEGG_GLIOMA	KEGG_GLIOMA	41	0.605687	2.03304	5.17039e-06	7.56757e-05	4.79931e-05	1301	tags=44%, list=12%, signal=39%	SOS2/PIK3CG/MAPK1/IGF1R/PLCG2/CAMK2G/PRKCB/BRAF/GRB2/KRAS/PTEN/PIK3R5/MDM2/CALM1/MAPK3/RB1/AKT1/MAP2K1
KEGG_LYSOSOME	KEGG_LYSOSOME	85	0.509065	1.91368	5.73042e-06	7.68831e-05	4.87588e-05	3415	tags=64%, list=31%, signal=44%	ASAH1/LAMP2/ATP6V0D1/CTSA/IDS/CLTC/ATP6V0A1/GNS/GLA/GALNS/ATP6AP1/LAMP1/GALC/ARSA/AP3M1/CLN5/TCIRG1/LIPA/PSAP/CTNS/ARSG/ENTPD4/CTSB/TPP1/CTSZ/HGSNAT/ATP6V1H/NPC2/CTSD/ATP6V0C/CD63/AP1M1/GAA/CTSC/NAGA/AP3S2/AP1G1/AP4E1/GNPTG/GGA3/MAN2B1/DNASE2/AP3D1/LAPTM4B/NAGLU/CTSH/CLN3/LGMN/SLC11A2/AP1S2/MCOLN1/NPC1/CD68/AP1B1
KEGG_NON_SMALL_CELL_LUNG_CANCER	KEGG_NON_SMALL_CELL_LUNG_CANCER	33	0.636077	2.05987	6.59214e-06	7.94946e-05	5.0415e-05	1301	tags=45%, list=12%, signal=40%	SOS2/PIK3CG/MAPK1/PLCG2/PRKCB/BRAF/GRB2/RXRA/KRAS/STK4/PIK3R5/MAPK3/RB1/AKT1/MAP2K1
KEGG_INSULIN_SIGNALING_PATHWAY	KEGG_INSULIN_SIGNALING_PATHWAY	95	0.486256	1.84493	6.91258e-06	7.94946e-05	5.0415e-05	2851	tags=52%, list=26%, signal=39%	IRS2/SOS2/PIK3CG/MAPK1/PPP1R3D/PRKAR1A/PPP1R3B/PYGL/CRK/CBL/BRAF/GRB2/CRKL/PRKAR2B/PRKAG2/KRAS/SH2B2/MAPK8/PIK3R5/MKNK2/PHKB/CALM1/FLOT2/MAPK3/AKT1/MAP2K1/FBP1/SOCS3/PRKAB1/PHKA2/SREBF1/INPP5K/RHEB/INSR/PDE3B/EIF4EBP1/PPP1CA/RPS6KB1/PRKACA/PYGB/HK1/EXOC7/ARAF/SOCS4/SORBS1/PPP1CC/PHKG2/TSC2/TSC1
KEGG_B_CELL_RECEPTOR_SIGNALING_PATHWAY	KEGG_B_CELL_RECEPTOR_SIGNALING_PATHWAY	51	0.573027	1.98508	7.57327e-06	8.12864e-05	5.15514e-05	1527	tags=41%, list=14%, signal=36%	SOS2/PIK3CG/MAPK1/FOS/PIK3AP1/PLCG2/PRKCB/CHUK/GRB2/IKBKG/SYK/KRAS/NFAT5/PIK3R5/VAV1/CHP1/LYN/MAPK3/AKT1/MAP2K1/BTK
KEGG_NATURAL_KILLER_CELL_MEDIATED_CYTOTOXICITY	KEGG_NATURAL_KILLER_CELL_MEDIATED_CYTOTOXICITY	80	0.504122	1.88628	8.08263e-06	8.13314e-05	5.15799e-05	1380	tags=32%, list=13%, signal=29%	SOS2/PIK3CG/MAPK1/TNFRSF10C/BID/PLCG2/IFNGR2/PAK1/IFNAR1/PRKCB/BRAF/GRB2/SYK/FAS/KRAS/NFAT5/PIK3R5/TNFRSF10B/TYROBP/VAV1/ICAM1/CHP1/PTK2B/MAPK3/MAP2K1/ITGB2
KEGG_COLORECTAL_CANCER	KEGG_COLORECTAL_CANCER	35	0.613212	2.01126	1.22013e-05	0.000115553	7.32832e-05	2307	tags=54%, list=21%, signal=43%	PIK3CG/MAPK1/FOS/BRAF/SMAD4/KRAS/MAPK8/PIK3R5/TGFBR1/TCF7L2/TGFB1/SMAD2/MAPK3/AKT1/MAP2K1/BAX/RAC2/AXIN1/BIRC5
KEGG_REGULATION_OF_ACTIN_CYTOSKELETON	KEGG_REGULATION_OF_ACTIN_CYTOSKELETON	138	0.438721	1.73058	1.38796e-05	0.000124146	7.87324e-05	1658	tags=31%, list=15%, signal=27%	SOS2/PIK3CG/MAPK1/CRK/IQGAP1/GNA13/SSH2/ITGAM/SSH1/PAK1/ACTN1/LIMK2/BRAF/CRKL/ARPC1A/GSN/PPP1R12A/MSN/ROCK1/KRAS/MYH9/VCL/PIK3R5/FGF13/VAV1/SSH3/ITGAX/PXN/ITGB3/MYL9/CYFIP1/ITGA2B/PIP5K1B/MAPK3/MAP2K1/ACTN4/WAS/ARPC3/ITGB2/FGD3/PIP4K2C/ITGA5/BAIAP2
KEGG_ENDOCYTOSIS	KEGG_ENDOCYTOSIS	110	0.466126	1.8019	1.92928e-05	0.000163481	0.000103679	3542	tags=54%, list=32%, signal=37%	RAB11FIP1/CHMP1B/IGF1R/CBL/VPS4B/TRAF6/CHMP2A/RAB11A/CLTC/STAM/TSG101/ASAP1/RAB31/RAB11FIP4/ARFGAP3/DNM2/RAB5B/GIT2/VPS37C/USP8/SMURF1/ARAP1/MDM2/PIP5K1B/RNF41/ARRB2/VPS37A/EHD1/VPS37B/AP2B1/SH3KBP1/SH3GL1/EPN2/CHMP4B/RAB22A/EHD4/ARRB1/EEA1/GRK5/CHMP6/HSPA2/HGS/EPN1/VPS36/ITCH/MVB12A/AP2A2/ARFGAP1/VPS25/CHMP5/RABEP1/FGFR2/VPS28/PIP5K1C/FLT1/PARD6B/DNM1/PSD3/RAB11FIP2
KEGG_DORSO_VENTRAL_AXIS_FORMATION	KEGG_DORSO_VENTRAL_AXIS_FORMATION	18	0.709544	2.03447	2.72756e-05	0.000219569	0.000139249	1729	tags=61%, list=16%, signal=52%	SOS2/MAPK1/ETS2/GRB2/ETV6/NOTCH1/KRAS/MAPK3/MAP2K1/PIWIL4/SPIRE1
KEGG_LONG_TERM_DEPRESSION	KEGG_LONG_TERM_DEPRESSION	44	0.563479	1.90289	4.90882e-05	0.000376343	0.000238674	1301	tags=32%, list=12%, signal=28%	MAPK1/GNA13/IGF1R/GNAQ/PRKCB/BRAF/KRAS/PPP2CB/ITPR2/GNAZ/PLCB2/LYN/MAPK3/MAP2K1
KEGG_PANCREATIC_CANCER	KEGG_PANCREATIC_CANCER	44	0.562118	1.8983	5.73222e-05	0.000419494	0.000266041	1535	tags=43%, list=14%, signal=37%	PIK3CG/MAPK1/BRAF/CHUK/SMAD4/IKBKG/KRAS/MAPK8/PIK3R5/TGFBR1/STAT3/TGFB1/SMAD2/MAPK3/RB1/AKT1/MAP2K1/RALBP1/BRCA2
KEGG_PHOSPHATIDYLINOSITOL_SIGNALING_SYSTEM	KEGG_PHOSPHATIDYLINOSITOL_SIGNALING_SYSTEM	49	0.549721	1.88519	6.5195e-05	0.000456365	0.000289424	1714	tags=39%, list=16%, signal=33%	PIK3CG/SYNJ1/PLCG2/IMPA2/PRKCB/INPP5A/PTEN/PIK3R5/ITPK1/ITPR2/PIP5K1B/PLCB2/CALM1/CDIPT/PIK3C2A/PLCD3/PIP4K2C/CDS2/INPP5K
KEGG_THYROID_CANCER	KEGG_THYROID_CANCER	16	0.7211	1.99575	9.9896e-05	0.000670136	0.000424996	1301	tags=50%, list=12%, signal=44%	MAPK1/NCOA4/BRAF/RXRA/KRAS/TCF7L2/MAPK3/MAP2K1
KEGG_EPITHELIAL_CELL_SIGNALING_IN_HELICOBACTER_PYLORI_INFECTION	KEGG_EPITHELIAL_CELL_SIGNALING_IN_HELICOBACTER_PYLORI_INFECTION	44	0.551293	1.86174	0.000107572	0.000692766	0.000439348	2335	tags=48%, list=21%, signal=38%	MAP2K4/ATP6V1B2/PLCG2/ATP6V0D1/PAK1/CHUK/ADAM10/IKBKG/MAPK8/ATP6V0A1/ATP6AP1/LYN/ATP6V1C1/TCIRG1/JAM3/ATP6V1H/ATP6V0C/ATP6V1E1/PTPN11/MAPK11/CSK
KEGG_PROSTATE_CANCER	KEGG_PROSTATE_CANCER	58	0.519478	1.83807	0.000121957	0.000755198	0.000478942	1301	tags=34%, list=12%, signal=31%	SOS2/PIK3CG/MAPK1/CREBBP/IGF1R/BRAF/CHUK/GRB2/CREB5/IKBKG/KRAS/PTEN/PIK3R5/CDKN1B/MDM2/TCF7L2/MAPK3/RB1/AKT1/MAP2K1
KEGG_GAP_JUNCTION	KEGG_GAP_JUNCTION	58	0.517419	1.83079	0.000140603	0.000838409	0.000531714	1507	tags=33%, list=14%, signal=28%	SOS2/MAPK1/GNAQ/PRKCB/GRB2/TUBA1A/KRAS/ADCY4/TUBB1/LPAR1/ITPR2/TUBA1C/TUBA3C/PLCB2/TUBA1B/MAPK3/MAP2K1/CSNK1D/ADCY7
KEGG_ENDOMETRIAL_CANCER	KEGG_ENDOMETRIAL_CANCER	31	0.602205	1.92825	0.000166801	0.000926034	0.000587285	1301	tags=42%, list=12%, signal=37%	SOS2/PIK3CG/MAPK1/BRAF/GRB2/KRAS/PTEN/PIK3R5/TCF7L2/ILK/MAPK3/AKT1/MAP2K1
KEGG_FOCAL_ADHESION	KEGG_FOCAL_ADHESION	123	0.430206	1.6741	0.000166433	0.000926034	0.000587285	1862	tags=32%, list=17%, signal=27%	SOS2/PIK3CG/MAPK1/CRK/IGF1R/PAK1/PRKCB/ACTN1/BRAF/THBS1/GRB2/CRKL/PPP1R12A/ROCK1/PTEN/MAPK8/VCL/PIK3R5/PARVB/VAV1/PXN/ZYX/ITGB3/XIAP/MYL9/ITGA2B/VASP/ILK/MAPK3/TLN1/AKT1/MAP2K1/PARVG/ACTN4/ITGA5/CAV2/HGF/BIRC2/VWF
KEGG_LEUKOCYTE_TRANSENDOTHELIAL_MIGRATION	KEGG_LEUKOCYTE_TRANSENDOTHELIAL_MIGRATION	73	0.474316	1.75056	0.000226474	0.00121541	0.000770806	1380	tags=34%, list=13%, signal=30%	PIK3CG/PLCG2/NCF4/ITGAM/MMP9/PRKCB/ACTN1/MSN/ROCK1/VCL/PIK3R5/VAV1/ICAM1/NCF1/PXN/MYL9/VASP/PTK2B/CYBA/SIPA1/CLDN5/CLDN9/ACTN4/PECAM1/ITGB2
KEGG_RENAL_CELL_CARCINOMA	KEGG_RENAL_CELL_CARCINOMA	41	0.554242	1.86037	0.000248628	0.00129126	0.000818912	2156	tags=49%, list=20%, signal=39%	SOS2/HIF1A/PIK3CG/MAPK1/CREBBP/CRK/PAK1/BRAF/GRB2/CRKL/KRAS/PIK3R5/TGFB1/MAPK3/AKT1/MAP2K1/FLCN/HGF/PTPN11/EGLN2
KEGG_APOPTOSIS	KEGG_APOPTOSIS	52	0.518742	1.80608	0.0002895	0.00145655	0.000923734	2811	tags=50%, list=26%, signal=37%	PIK3CG/APAF1/TNFRSF10C/PRKAR1A/CSF2RB/BID/TNFRSF1A/CHUK/PRKAR2B/IKBKG/FAS/IRAK3/PIK3R5/TNFRSF10B/CHP1/XIAP/AKT1/ENDOD1/BIRC2/BAX/IRAK1/PRKACA/IL3RA/RELA/CASP7/MAP3K14
KEGG_ADHERENS_JUNCTION	KEGG_ADHERENS_JUNCTION	45	0.535215	1.81454	0.000299493	0.00146116	0.000926662	2022	tags=47%, list=18%, signal=38%	MAPK1/CREBBP/IQGAP1/IGF1R/ACTN1/SMAD4/PTPRJ/VCL/TGFBR1/WASF3/TCF7L2/SMAD2/MAPK3/ACTN4/WAS/NLK/BAIAP2/INSR/PTPN6/RAC2/WASL
KEGG_BLADDER_CANCER	KEGG_BLADDER_CANCER	30	0.579491	1.8476	0.000418268	0.00192403	0.00122021	1389	tags=43%, list=13%, signal=38%	MAPK1/MMP9/DAPK2/BRAF/THBS1/KRAS/MDM2/TYMP/RPS6KA5/MAPK3/RB1/MAP2K1/DAPK1
KEGG_TOLL_LIKE_RECEPTOR_SIGNALING_PATHWAY	KEGG_TOLL_LIKE_RECEPTOR_SIGNALING_PATHWAY	59	0.49798	1.76917	0.000410385	0.00192403	0.00122021	2282	tags=42%, list=21%, signal=34%	PIK3CG/MAPK1/TLR4/TLR8/FOS/MAP2K4/TRAF6/IFNAR1/CHUK/MAP3K8/IKBKG/MAPK8/PIK3R5/MAPK3/TIRAP/AKT1/MAP2K1/MAP2K6/TBK1/TOLLIP/TLR7/IRF7/MAPK11/IRAK1/MAP2K7
KEGG_PATHOGENIC_ESCHERICHIA_COLI_INFECTION	KEGG_PATHOGENIC_ESCHERICHIA_COLI_INFECTION	27	0.591847	1.85193	0.000457755	0.00204718	0.00129831	2986	tags=63%, list=27%, signal=46%	TLR4/ARPC1A/ROCK1/TUBA1A/CTTN/TUBB1/TUBA1C/TUBA3C/TUBA1B/WAS/ARPC3/YWHAZ/TUBB4B/WASL/TUBB3/ARPC1B/ABL1
KEGG_INOSITOL_PHOSPHATE_METABOLISM	KEGG_INOSITOL_PHOSPHATE_METABOLISM	39	0.540553	1.80416	0.000505975	0.00220167	0.00139629	3395	tags=59%, list=31%, signal=41%	PIK3CG/SYNJ1/PLCG2/IPMK/IMPA2/INPP5A/PTEN/ITPK1/PIP5K1B/PLCB2/CDIPT/PIK3C2A/PLCD3/PIP4K2C/INPP5K/PIK3C3/MINPP1/IMPA1/ALDH6A1/ISYNA1/IPPK/PIP5K1C/TPI1
KEGG_GNRH_SIGNALING_PATHWAY	KEGG_GNRH_SIGNALING_PATHWAY	58	0.495713	1.75399	0.000598136	0.00253421	0.00160718	2359	tags=41%, list=21%, signal=33%	SOS2/MAPK1/MAP2K4/GNAQ/CAMK2G/PRKCB/GRB2/KRAS/ADCY4/MAPK8/ITPR2/PLCB2/CALM1/PTK2B/MAPK3/MAP2K1/MAP2K6/MAP3K3/ADCY7/CAMK2B/MAPK11/MAP2K7/GNAS/PRKACA
KEGG_UBIQUITIN_MEDIATED_PROTEOLYSIS	KEGG_UBIQUITIN_MEDIATED_PROTEOLYSIS	85	0.446659	1.67908	0.000759227	0.00313425	0.00198772	2829	tags=42%, list=26%, signal=32%	SIAH1/CBL/UBE2D1/TRAF6/UBE2W/CUL4B/BRCA1/WWP2/SMURF1/XIAP/MDM2/MGRN1/UBE2G1/UBE2A/UBE2M/SOCS3/UBE2R2/UBE4A/UBE3B/CDC27/UBOX5/UBR5/HERC4/BIRC2/FZR1/KLHL9/PML/HERC1/UBA1/TRIM37/UBE3C/PIAS1/CUL4A/ITCH/CDC34/KEAP1
KEGG_GLYCOSAMINOGLYCAN_BIOSYNTHESIS_CHONDROITIN_SULFATE	KEGG_GLYCOSAMINOGLYCAN_BIOSYNTHESIS_CHONDROITIN_SULFATE	13	0.697257	1.85261	0.00119136	0.00467826	0.00296692	1777	tags=62%, list=16%, signal=52%	CHST15/CHSY1/CHST11/CHPF2/CSGALNACT2/XYLT1/CHST7/CSGALNACT1
KEGG_MAPK_SIGNALING_PATHWAY	KEGG_MAPK_SIGNALING_PATHWAY	163	0.383866	1.53559	0.00117834	0.00467826	0.00296692	1688	tags=27%, list=15%, signal=23%	SOS2/MAPK1/CRK/FOS/MAP2K4/TNFRSF1A/PAK1/TRAF6/PRKCB/BRAF/CHUK/RASGRP4/GRB2/CRKL/DUSP6/MAP3K8/STK3/IKBKG/FAS/KRAS/STK4/MAPK8/FGF13/TGFBR1/CHP1/GADD45B/MKNK2/TGFB1/RPS6KA5/TAOK1/ARRB2/MAPK3/AKT1/MAP2K1/MAX/MAP2K6/MAP3K3/MAP3K11/MAP4K2/PPM1A/NLK/RPS6KA3/ARRB1/DUSP3
KEGG_ADIPOCYTOKINE_SIGNALING_PATHWAY	KEGG_ADIPOCYTOKINE_SIGNALING_PATHWAY	41	0.520738	1.74791	0.0017909	0.00686511	0.00435381	1359	tags=37%, list=12%, signal=32%	IRS2/ACSL4/TNFRSF1A/CAMKK2/CHUK/RXRA/PRKAG2/IKBKG/MAPK8/STAT3/ADIPOR2/AKT1/SOCS3/PRKAB1/JAK2
KEGG_LEISHMANIA_INFECTION	KEGG_LEISHMANIA_INFECTION	29	0.551985	1.73929	0.00192661	0.00704964	0.00447084	1380	tags=48%, list=13%, signal=42%	MAPK1/TLR4/FOS/IFNGR2/NCF4/ITGAM/TRAF6/PRKCB/NCF1/TGFB1/CYBA/MAPK3/JAK2/ITGB2
KEGG_T_CELL_RECEPTOR_SIGNALING_PATHWAY	KEGG_T_CELL_RECEPTOR_SIGNALING_PATHWAY	58	0.474619	1.67935	0.00190933	0.00704964	0.00447084	1301	tags=31%, list=12%, signal=28%	SOS2/PIK3CG/MAPK1/FOS/CBL/PAK1/CHUK/GRB2/MAP3K8/IKBKG/KRAS/NFAT5/PIK3R5/VAV1/CHP1/MAPK3/AKT1/MAP2K1
KEGG_VIBRIO_CHOLERAE_INFECTION	KEGG_VIBRIO_CHOLERAE_INFECTION	36	0.525887	1.73239	0.00216006	0.0077282	0.00490118	2359	tags=42%, list=21%, signal=33%	ATP6V1B2/PLCG2/ATP6V0D1/PRKCB/ATP6V0A1/ATP6AP1/ATP6V1C1/KCNQ1/TCIRG1/TJP2/ATP6V1H/ATP6V0C/ATP6V1E1/GNAS/PRKACA
KEGG_LONG_TERM_POTENTIATION	KEGG_LONG_TERM_POTENTIATION	50	0.482201	1.66487	0.00355949	0.0124582	0.00790093	3316	tags=50%, list=30%, signal=35%	MAPK1/CREBBP/GNAQ/CAMK2G/PRKCB/BRAF/PPP1R12A/KRAS/CHP1/ITPR2/PLCB2/CALM1/MAPK3/MAP2K1/RPS6KA3/CAMK2B/PPP1CA/PRKACA/ARAF/PPP1CC/PPP3CB/EP300/ATF4/CALML3/RAP1B
KEGG_VASCULAR_SMOOTH_MUSCLE_CONTRACTION	KEGG_VASCULAR_SMOOTH_MUSCLE_CONTRACTION	67	0.433405	1.57837	0.00402469	0.0137867	0.00874345	2359	tags=34%, list=21%, signal=27%	MAPK1/GNA13/GNAQ/PRKCB/BRAF/PPP1R12A/ROCK1/ADCY4/CALD1/MYL9/ITPR2/PLCB2/CALM1/MAPK3/MAP2K1/PTGIR/ADCY7/ARHGEF12/ACTA2/PPP1CA/ADORA2A/GNAS/PRKACA
KEGG_NOD_LIKE_RECEPTOR_SIGNALING_PATHWAY	KEGG_NOD_LIKE_RECEPTOR_SIGNALING_PATHWAY	42	0.488636	1.63922	0.0054067	0.018135	0.0115011	2981	tags=55%, list=27%, signal=40%	MAPK1/CARD8/TRAF6/CHUK/TAB3/RIPK2/IKBKG/MAPK8/MEFV/XIAP/PYCARD/PSTPIP1/NLRP1/MAPK3/BIRC2/CARD9/NOD2/MAPK11/IL18/RELA/CASP1/TRIP6/NFKBIB
KEGG_TASTE_TRANSDUCTION	KEGG_TASTE_TRANSDUCTION	37	-0.379352	-1.69749	0.00599448	0.0196962	0.0124912	2741	tags=59%, list=25%, signal=45%	GNAT3/GNG13/TAS2R41/TAS2R50/KCNB1/TAS2R9/TAS2R7/TAS2R8/TAS2R13/TAS2R40/TAS2R16/TAS2R38/ASIC2/TAS2R39/TAS2R19/CACNA1B/SCNN1B/TAS2R3/TAS2R5/TAS2R43/TAS2R4/TAS2R10
KEGG_NOTCH_SIGNALING_PATHWAY	KEGG_NOTCH_SIGNALING_PATHWAY	25	0.547204	1.68379	0.00617342	0.0198784	0.0126068	1823	tags=44%, list=17%, signal=37%	CREBBP/CTBP2/PSEN1/NOTCH1/NUMB/JAG1/DTX4/PSENEN/RFNG/JAG2/MAML2
KEGG_JAK_STAT_SIGNALING_PATHWAY	KEGG_JAK_STAT_SIGNALING_PATHWAY	95	0.389317	1.47713	0.00751295	0.0237173	0.0150414	1473	tags=25%, list=13%, signal=22%	SOS2/PIK3CG/CREBBP/CSF2RB/CBL/IFNGR2/CSF2RA/IFNAR1/IL10RB/IL13RA1/GRB2/OSM/STAM/EPOR/PIK3R5/STAT5B/STAT3/STAT5A/STAT6/AKT1/SOCS3/JAK2/IRF9/TYK2
KEGG_VEGF_SIGNALING_PATHWAY	KEGG_VEGF_SIGNALING_PATHWAY	44	0.460835	1.55626	0.00936107	0.0289833	0.0183811	1301	tags=27%, list=12%, signal=24%	PIK3CG/MAPK1/PLCG2/PRKCB/KRAS/NFAT5/PIK3R5/PXN/CHP1/MAPK3/AKT1/MAP2K1
KEGG_SNARE_INTERACTIONS_IN_VESICULAR_TRANSPORT	KEGG_SNARE_INTERACTIONS_IN_VESICULAR_TRANSPORT	25	0.530053	1.63102	0.0106225	0.0322685	0.0204645	2832	tags=48%, list=26%, signal=36%	STX3/SNAP23/VTI1A/STX10/STX5/YKT6/VAMP7/SNAP29/VAMP2/STX16/STX4/TSNARE1
KEGG_PROGESTERONE_MEDIATED_OOCYTE_MATURATION	KEGG_PROGESTERONE_MEDIATED_OOCYTE_MATURATION	51	0.441845	1.53064	0.0132153	0.0394012	0.024988	2359	tags=37%, list=21%, signal=29%	PIK3CG/MAPK1/IGF1R/BRAF/KRAS/ADCY4/MAPK8/PIK3R5/MAPK3/AKT1/MAP2K1/CDC27/ADCY7/RPS6KA3/FZR1/PDE3B/MAPK11/CDK2/PRKACA
KEGG_MATURITY_ONSET_DIABETES_OF_THE_YOUNG	KEGG_MATURITY_ONSET_DIABETES_OF_THE_YOUNG	17	-0.46668	-1.68796	0.0159998	0.0468358	0.029703	2743	tags=71%, list=25%, signal=53%	ONECUT1/INS/PAX4/NEUROG3/FOXA3/IAPP/GCK/PDX1/FOXA2/NKX2-2/HNF1B/HNF1A
