# Supplementary material for: Integrated stress response genes as novel biomarkers and therapeutic targets in ankylosing spondylitis: a transcriptomic and Mendelian randomization study
Source: Front Immunol. 2026 Mar 26;17:1718471. doi: 10.3389/fimmu.2026.1718471 (PMC13062218; doi:10.3389/fimmu.2026.1718471)
Supplement: Supplementary Table 9 — Summary Table of biomarker association analysis. [file DataSheet9.xlsx]

## Sheet: gene_Immunecell_cor_FDR
symbol	Immunecell	correlation	adjusted P
FBXO31	CD4..Tem	0.746602234974328	9.0167573529263e-09
FBXO31	CD8..T.cells	0.683630323165207	4.35781496013993e-07
FBXO31	CD8..Tcm	0.753246753246753	5.60703656042398e-09
FBXO31	CD8..Tem	0.474630021141649	0.0013011185137278
FBXO31	Epithelial.cells	-0.502416	0.000596603879353476
FBXO31	Keratinocytes	-0.751284	6.46186410647497e-09
FBXO31	Megakaryocytes	-0.581244	4.36729363431258e-05
FBXO31	Osteoblast	0.573391724554515	5.84141309975383e-05
FBXO31	Platelets	-0.403957	0.00722228538756849
FBXO31	Sebocytes	-0.573392	5.84141309975383e-05
FBXO31	Tgd.cells	0.69903352461492	1.84988850512232e-07
FBXO31	Th1.cells	0.890516460283902	1.30981391144021e-15
MSRB3	CD4..Tem	-0.583056	4.07944756993495e-05
MSRB3	CD8..T.cells	-0.498037	0.000677594302949809
MSRB3	CD8..Tcm	-0.445334	0.00276684398179254
MSRB3	CD8..Tem	-0.488674	0.000884548934661996
MSRB3	Epithelial.cells	0.487617034128662	0.000911140602169415
MSRB3	Keratinocytes	0.268347931138629	0.081877691062639
MSRB3	Megakaryocytes	0.341588643914225	0.0249710040808694
MSRB3	Osteoblast	-0.609786	1.42064143549115e-05
MSRB3	Platelets	0.483086680761099	0.00103335952270295
MSRB3	Sebocytes	0.26940501359106	0.0806352047380078
MSRB3	Tgd.cells	-0.432045	0.00381446690991405
MSRB3	Th1.cells	-0.289339	0.0598514930413332
RORA	CD4..Tem	0.539263062518876	0.000190478555807948
RORA	CD8..T.cells	0.612956810631229	1.2454956649828e-05
RORA	CD8..Tcm	0.781334944125642	6.30366799138126e-10
RORA	CD8..Tem	0.610087586831773	1.40303647663877e-05
RORA	Epithelial.cells	-0.447146	0.00264568383776995
RORA	Keratinocytes	-0.765026	2.32617405948793e-09
RORA	Megakaryocytes	-0.426759	0.00431900193740443
RORA	Osteoblast	0.188613711869526	0.225786095539985
RORA	Platelets	-0.354425	0.0197060793540488
RORA	Sebocytes	-0.54772	0.000143811698170589
RORA	Tgd.cells	0.713832678948958	7.71109015467292e-08
RORA	Th1.cells	0.59347629115071	2.73438931628177e-05
